# Supplementary material for: Interspecific comparison of gene expression profiles using machine learning
Source: PLoS Comput Biol. 2023 Jan 10;19(1):e1010743. doi: 10.1371/journal.pcbi.1010743 (PMC9879537; doi:10.1371/journal.pcbi.1010743)
Supplement: S1 Table — (XLSX) [file pcbi.1010743.s011.xlsx]

## Sheet: Table S1 
Orthofinder orthopairs
Arabidopsis gene ID	Fagopyrum gene ID
AT2G07698	tr_18972
AT2G07689	tr_21051
tr_2727	tr_798
AT5G25640	tr_26
AT4G38760	tr_1980
AT2G07675	tr_3324
AT2G07815	tr_3325
AT3G43930	tr_7591
tr_19713	tr_9445
AT5G18400	tr_14687
AT2G07671	tr_21050
tr_21696	tr_24998
AT1G23900	tr_22824
AT5G66130	tr_1
AT1G52530	tr_3
AT2G31530	tr_7
AT1G80860	tr_11
AT5G14230	tr_14
AT2G25810	tr_17
AT3G21740	tr_19
AT1G05590	tr_20
AT2G21045	tr_21
AT1G20080	tr_24
AT1G07230	tr_31
AT2G29890	tr_32
AT2G29760	tr_34
AT2G24430	tr_38
AT5G04550	tr_55
AT5G53970	tr_65
AT5G13020	tr_67
AT5G62220	tr_77
AT5G57740	tr_82
AT5G45140	tr_83
AT5G65650	tr_100
AT5G05660	tr_109
AT3G11210	tr_110
AT5G05690	tr_112
AT4G08455	tr_116
AT5G28830	tr_135
AT4G21520	tr_139
AT4G14590	tr_159
AT1G80940	tr_168
AT1G61580	tr_186
AT4G24190	tr_201
AT4G39420	tr_209
AT5G64790	tr_213
AT2G21860	tr_214
AT4G39530	tr_216
AT5G64860	tr_218
AT2G22010	tr_220
AT5G64930	tr_221
AT1G60870	tr_229
AT5G66780	tr_230
AT5G66760	tr_233
AT5G50375	tr_241
AT2G32350	tr_274
AT5G60980	tr_282
AT3G03380	tr_283
AT3G19895	tr_300
AT4G24690	tr_304
AT5G53150	tr_306
AT3G14200	tr_317
AT1G54070	tr_318
AT3G14110	tr_322
AT1G17410	tr_326
AT3G14075	tr_328
AT1G15740	tr_332
AT1G79070	tr_338
AT1G15880	tr_339
AT1G73110	tr_356
AT1G09920	tr_371
AT1G09890	tr_372
AT3G20920	tr_374
AT2G35320	tr_390
AT2G45640	tr_395
AT1G75210	tr_406
AT4G09750	tr_440
AT5G10320	tr_443
AT1G69500	tr_449
AT5G05970	tr_451
AT3G26560	tr_457
AT4G33470	tr_458
AT4G14050	tr_460
AT5G18140	tr_475
AT2G45350	tr_478
AT1G17160	tr_485
AT5G18110	tr_496
AT5G14800	tr_499
AT3G25980	tr_512
AT5G61480	tr_517
AT2G25910	tr_529
AT5G52600	tr_530
AT5G20050	tr_540
AT4G16180	tr_551
AT3G17090	tr_552
AT5G47010	tr_563
AT2G15780	tr_565
AT2G18050	tr_586
AT4G36360	tr_594
AT5G66360	tr_595
AT5G44230	tr_596
AT5G41760	tr_624
AT2G41950	tr_645
AT5G11460	tr_648
AT3G15990	tr_674
AT5G16150	tr_678
AT5G38380	tr_680
AT5G67220	tr_683
AT5G04270	tr_690
AT1G60440	tr_694
AT1G70350	tr_711
AT1G05970	tr_743
AT4G08280	tr_754
AT4G03030	tr_760
AT3G58160	tr_761
AT3G58170	tr_762
AT3G27670	tr_768
AT5G57490	tr_772
AT1G48410	tr_773
AT4G21070	tr_786
AT1G50380	tr_810
AT1G06110	tr_813
AT5G11330	tr_829
AT5G61770	tr_836
AT4G14190	tr_847
AT4G14180	tr_848
AT2G31980	tr_850
AT3G23700	tr_853
AT3G56810	tr_866
AT5G05080	tr_868
AT2G40980	tr_869
AT3G56930	tr_870
AT1G07060	tr_889
AT4G32720	tr_899
AT2G45790	tr_902
AT2G24270	tr_914
AT5G01650	tr_922
AT5G14250	tr_923
AT4G30990	tr_925
AT3G13990	tr_928
AT3G17830	tr_931
AT3G15353	tr_938
AT3G61250	tr_948
AT3G16060	tr_964
AT3G16010	tr_969
AT2G38695	tr_992
AT4G32272	tr_996
AT2G27500	tr_1013
AT1G67190	tr_1014
AT1G08280	tr_1018
AT5G56360	tr_1022
AT3G13480	tr_1025
AT3G13490	tr_1026
AT1G26330	tr_1036
AT2G44920	tr_1039
AT4G31300	tr_1045
AT5G13400	tr_1055
AT3G15430	tr_1059
AT3G15410	tr_1060
AT3G15380	tr_1062
AT5G57660	tr_1071
AT2G23890	tr_1072
AT5G54940	tr_1084
AT1G50670	tr_1088
AT5G64700	tr_1109
AT1G76400	tr_1122
AT2G39570	tr_1127
AT5G16880	tr_1129
AT1G08700	tr_1160
AT1G33810	tr_1163
AT3G54670	tr_1169
AT3G21690	tr_1173
AT4G04780	tr_1175
AT1G11650	tr_1176
AT1G55280	tr_1180
AT2G29590	tr_1190
AT1G49950	tr_1194
AT1G80100	tr_1195
AT3G15850	tr_1197
AT1G15690	tr_1202
AT3G22980	tr_1203
AT3G44050	tr_1204
AT1G64600	tr_1215
AT4G24120	tr_1216
AT1G64680	tr_1218
AT3G49740	tr_1230
AT1G11760	tr_1231
AT1G49350	tr_1232
AT2G39740	tr_1252
AT3G17060	tr_1276
AT5G06400	tr_1282
AT5G12250	tr_1285
AT1G45150	tr_1301
AT5G27740	tr_1305
AT5G56580	tr_1309
AT3G53980	tr_1312
AT3G52070	tr_1313
AT5G11160	tr_1315
AT5G13190	tr_1319
AT3G17930	tr_1320
AT5G23300	tr_1321
AT5G08290	tr_1322
AT5G23880	tr_1333
AT1G48760	tr_1336
AT1G16340	tr_1341
AT5G44370	tr_1347
AT2G15290	tr_1349
AT4G25540	tr_1363
AT3G63530	tr_1386
AT5G22210	tr_1389
AT5G22450	tr_1394
AT2G27550	tr_1396
AT2G27610	tr_1400
AT5G22620	tr_1406
AT5G23630	tr_1430
AT1G48000	tr_1439
AT5G39840	tr_1440
AT5G02800	tr_1463
AT3G23920	tr_1472
AT2G33250	tr_1476
AT4G17740	tr_1477
AT3G49240	tr_1478
AT1G04530	tr_1488
AT3G16785	tr_1490
AT5G49540	tr_1491
AT5G49030	tr_1501
AT4G15890	tr_1502
AT4G15802	tr_1503
AT3G07560	tr_1508
AT1G03010	tr_1510
AT5G48020	tr_1515
AT1G71340	tr_1517
AT4G28950	tr_1524
AT2G20790	tr_1528
AT3G50790	tr_1535
AT1G64660	tr_1536
AT1G17840	tr_1540
AT1G60550	tr_1546
AT1G23360	tr_1547
AT1G24490	tr_1551
AT5G59370	tr_1555
AT3G18060	tr_1560
AT3G56070	tr_1563
AT4G18270	tr_1565
AT3G42630	tr_1567
AT1G71250	tr_1571
AT1G79870	tr_1582
AT3G16120	tr_1583
AT5G55590	tr_1591
AT4G22130	tr_1633
AT1G62360	tr_1635
AT4G32430	tr_1637
AT2G06925	tr_1643
AT2G38550	tr_1646
AT3G08740	tr_1648
AT1G55090	tr_1657
AT5G01340	tr_1658
AT5G35770	tr_1671
AT5G58030	tr_1680
AT1G16740	tr_1690
AT2G17140	tr_1703
AT4G03090	tr_1715
AT1G49430	tr_1717
AT3G14440	tr_1723
AT3G07160	tr_1730
AT3G20490	tr_1731
AT1G28360	tr_1751
AT2G44610	tr_1754
AT5G43750	tr_1758
AT3G04460	tr_1767
AT3G04720	tr_1772
AT3G05340	tr_1783
AT1G55040	tr_1786
AT4G10465	tr_1809
AT2G04039	tr_1823
AT4G05530	tr_1825
AT2G46200	tr_1827
AT4G29070	tr_1831
AT3G29290	tr_1842
AT5G20070	tr_1844
AT2G26700	tr_1848
AT5G20060	tr_1850
AT1G68680	tr_1852
AT4G03220	tr_1860
AT2G28315	tr_1863
AT4G21120	tr_1877
AT1G30130	tr_1878
AT5G36120	tr_1893
AT4G13400	tr_1899
AT1G51100	tr_1902
AT2G47010	tr_1914
AT5G13240	tr_1920
AT1G23000	tr_1921
AT1G51610	tr_1922
AT5G22100	tr_1927
AT1G48270	tr_1928
AT1G60790	tr_1935
AT1G78780	tr_1937
AT5G54660	tr_1966
AT2G21170	tr_1979
AT4G36960	tr_1991
AT2G18465	tr_1992
AT1G15370	tr_1994
AT3G17730	tr_2002
AT5G51800	tr_2010
AT1G16070	tr_2012
AT5G55950	tr_2021
AT1G77010	tr_2027
AT1G09790	tr_2029
AT1G55150	tr_2032
AT2G14960	tr_2034
AT1G70200	tr_2043
AT5G61150	tr_2044
AT1G74310	tr_2045
AT1G70300	tr_2049
AT3G12710	tr_2050
AT1G30880	tr_2071
AT5G13720	tr_2082
AT3G07970	tr_2083
AT1G64770	tr_2084
AT1G55370	tr_2085
AT3G17940	tr_2091
AT1G10950	tr_2107
AT5G09880	tr_2116
AT2G06050	tr_2124
AT5G35360	tr_2125
AT3G11130	tr_2127
AT1G53580	tr_2130
AT1G64880	tr_2133
AT2G18890	tr_2140
AT4G25830	tr_2147
AT4G30840	tr_2150
AT2G24090	tr_2151
AT4G30820	tr_2153
AT5G17420	tr_2158
AT5G20320	tr_2160
AT2G07690	tr_2161
AT1G48090	tr_2163
AT2G46820	tr_2173
AT5G14030	tr_2196
AT4G25050	tr_2198
AT5G62000	tr_2201
AT2G27730	tr_2202
AT5G22300	tr_2213
AT1G26500	tr_2230
AT3G46790	tr_2232
AT2G47900	tr_2241
AT2G14660	tr_2244
AT5G42210	tr_2248
AT5G24340	tr_2264
AT2G43770	tr_2269
AT2G30300	tr_2283
AT2G42120	tr_2284
AT1G37140	tr_2329
AT1G62830	tr_2333
AT1G76990	tr_2344
AT5G66590	tr_2347
AT4G37650	tr_2350
AT2G33700	tr_2355
AT2G17250	tr_2356
AT4G38240	tr_2357
AT5G18170	tr_2365
AT5G55130	tr_2371
AT3G20330	tr_2372
AT3G05470	tr_2375
AT5G55100	tr_2377
AT2G44360	tr_2384
AT1G01860	tr_2392
AT3G20740	tr_2393
AT1G78870	tr_2406
AT2G40430	tr_2418
AT2G20410	tr_2427
AT3G28700	tr_2429
AT1G48300	tr_2430
AT4G16695	tr_2442
AT2G05990	tr_2445
AT3G53920	tr_2455
AT3G09210	tr_2458
AT5G11600	tr_2465
AT2G39450	tr_2469
AT5G01520	tr_2488
AT1G08640	tr_2491
AT5G13120	tr_2494
AT5G18610	tr_2508
AT1G12840	tr_2517
AT5G35930	tr_2529
AT4G39160	tr_2534
AT3G15110	tr_2536
AT3G15120	tr_2538
AT2G38710	tr_2550
AT2G01410	tr_2554
AT1G33270	tr_2569
AT4G35530	tr_2570
AT4G24740	tr_2584
AT5G08120	tr_2599
AT2G29940	tr_2609
AT2G21530	tr_2610
AT1G08590	tr_2613
AT3G54360	tr_2656
AT4G20940	tr_2685
AT1G50030	tr_2686
AT4G38040	tr_2688
AT5G27280	tr_2691
AT3G23990	tr_2693
AT1G52500	tr_2697
AT1G80030	tr_2699
AT5G11640	tr_2702
AT5G62390	tr_2728
AT3G61710	tr_2749
AT5G23060	tr_2754
AT3G51895	tr_2757
AT5G24318	tr_2763
AT1G68070	tr_2770
AT5G53580	tr_2786
AT4G18975	tr_2796
AT3G59670	tr_2804
AT4G02460	tr_2805
AT1G73180	tr_2806
AT5G51030	tr_2807
AT1G71260	tr_2809
AT4G10340	tr_2810
AT3G50560	tr_2813
AT1G27045	tr_2834
AT4G37090	tr_2835
AT3G55080	tr_2840
AT4G15530	tr_2854
AT5G19210	tr_2855
AT2G47700	tr_2860
AT3G56820	tr_2861
AT1G69490	tr_2868
AT3G11220	tr_2870
AT1G49540	tr_2873
AT3G63130	tr_2902
AT3G18940	tr_2907
AT2G21790	tr_2912
AT1G24530	tr_2926
AT3G02120	tr_2928
AT5G39210	tr_2929
AT4G34980	tr_2930
AT1G53130	tr_2942
AT4G27500	tr_2943
AT5G53770	tr_2951
AT3G15370	tr_2952
AT3G15390	tr_2953
AT5G54200	tr_2955
AT1G44000	tr_2958
AT3G62450	tr_2960
AT5G64380	tr_3024
AT1G11400	tr_3030
AT3G42950	tr_3035
AT4G21330	tr_3043
AT3G52115	tr_3056
AT1G04190	tr_3074
AT3G06050	tr_3110
AT5G19120	tr_3113
AT3G01480	tr_3116
AT5G57360	tr_3121
AT4G04640	tr_3125
AT3G52155	tr_3151
AT1G27050	tr_3155
AT5G10160	tr_3168
AT5G62650	tr_3170
AT5G52660	tr_3171
AT5G11500	tr_3179
AT5G11560	tr_3180
AT2G45240	tr_3181
AT3G15200	tr_3192
AT4G20060	tr_3196
AT1G11905	tr_3216
AT5G47800	tr_3218
AT3G51510	tr_3221
AT2G22260	tr_3222
AT5G47710	tr_3223
AT1G25570	tr_3235
AT4G33760	tr_3237
AT1G51080	tr_3238
AT1G26760	tr_3243
AT5G50180	tr_3273
AT4G34830	tr_3291
AT3G54140	tr_3295
AT2G38050	tr_3297
AT1G05010	tr_3303
AT5G64816	tr_3312
AT5G24300	tr_3315
AT1G64310	tr_3319
AT1G21480	tr_3330
AT4G17910	tr_3335
AT4G33200	tr_3336
AT5G21910	tr_3337
AT5G52060	tr_3344
AT3G02820	tr_3365
AT4G31150	tr_3374
AT5G19940	tr_3375
AT3G10915	tr_3376
AT2G29260	tr_3377
AT1G03090	tr_3379
AT5G40390	tr_3380
AT5G20630	tr_3406
AT5G35570	tr_3408
AT2G38330	tr_3416
AT5G49610	tr_3419
AT3G06510	tr_3420
AT3G25800	tr_3433
AT5G59440	tr_3437
AT4G03130	tr_3439
AT2G26140	tr_3443
AT1G34270	tr_3444
AT3G17465	tr_3464
AT5G34940	tr_3475
AT1G09620	tr_3477
AT5G25265	tr_3480
AT5G58200	tr_3488
AT3G11960	tr_3496
AT1G62730	tr_3500
AT4G33150	tr_3504
AT5G49555	tr_3522
AT4G36640	tr_3523
AT2G22120	tr_3524
AT4G36945	tr_3527
AT2G47980	tr_3539
AT1G20190	tr_3541
AT5G57280	tr_3548
AT2G28840	tr_3555
AT3G57150	tr_3556
AT2G02750	tr_3571
AT5G62740	tr_3575
AT4G16070	tr_3579
AT1G73140	tr_3584
AT5G54270	tr_3596
AT1G43580	tr_3600
AT1G69220	tr_3608
AT2G03667	tr_3611
AT5G42570	tr_3621
AT5G13420	tr_3627
AT1G05610	tr_3628
AT1G73740	tr_3631
AT3G18215	tr_3634
AT3G63290	tr_3640
AT3G63310	tr_3641
AT4G02680	tr_3643
AT4G10130	tr_3649
AT1G02020	tr_3652
AT5G60040	tr_3656
AT5G09950	tr_3660
AT5G48230	tr_3662
AT4G34020	tr_3663
AT4G12650	tr_3664
AT2G04160	tr_3665
AT2G26980	tr_3666
AT4G12790	tr_3667
AT1G65070	tr_3678
AT4G28080	tr_3682
AT2G42070	tr_3684
AT2G45480	tr_3703
AT4G34960	tr_3707
AT5G40820	tr_3721
AT1G21600	tr_3726
AT4G19540	tr_3732
AT1G08550	tr_3734
AT4G36730	tr_3738
AT2G28800	tr_3742
AT1G47410	tr_3744
AT4G29960	tr_3745
AT1G47380	tr_3746
AT1G07700	tr_3750
AT4G17650	tr_3752
AT5G24270	tr_3760
AT3G05350	tr_3779
AT1G02910	tr_3792
AT5G61500	tr_3793
AT1G07080	tr_3797
AT5G58480	tr_3798
AT5G18580	tr_3803
AT5G50390	tr_3809
AT1G16916	tr_3825
AT3G14910	tr_3828
AT5G53210	tr_3836
AT5G67140	tr_3839
AT4G34050	tr_3841
AT1G69070	tr_3849
AT4G03280	tr_3850
AT1G12060	tr_3874
AT5G16260	tr_3875
AT2G41020	tr_3877
AT5G49920	tr_3880
AT2G32980	tr_3891
AT2G26200	tr_3913
AT5G65660	tr_3919
AT4G25780	tr_3928
AT3G55360	tr_3936
AT3G48140	tr_3937
AT3G55010	tr_3941
AT2G39805	tr_3943
AT5G05980	tr_3944
AT2G39840	tr_3945
AT2G39830	tr_3946
AT3G55640	tr_3947
AT2G20330	tr_3953
AT5G13610	tr_3967
AT3G02530	tr_3979
AT2G47760	tr_3997
AT5G37850	tr_4001
AT3G29970	tr_4008
AT5G38860	tr_4015
AT5G15720	tr_4018
AT3G07180	tr_4026
AT3G05170	tr_4039
AT4G33950	tr_4041
AT5G38730	tr_4042
AT1G15980	tr_4044
AT1G27900	tr_4056
AT3G17340	tr_4059
AT5G24740	tr_4061
AT1G23860	tr_4066
AT3G52150	tr_4067
AT1G75640	tr_4072
AT5G66330	tr_4074
AT1G19715	tr_4078
AT1G60490	tr_4082
AT1G23440	tr_4085
AT2G27790	tr_4086
AT1G23420	tr_4089
AT1G10660	tr_4091
AT1G60810	tr_4092
AT3G52620	tr_4099
AT5G01740	tr_4115
AT3G08860	tr_4116
AT3G57560	tr_4127
AT1G27340	tr_4131
AT4G24050	tr_4137
AT5G11620	tr_4138
AT5G41960	tr_4140
AT1G62500	tr_4141
AT1G64690	tr_4143
AT2G47270	tr_4146
AT3G62360	tr_4147
AT5G47380	tr_4153
AT5G21482	tr_4166
AT1G69680	tr_4174
AT1G26830	tr_4175
AT1G14300	tr_4177
AT1G26850	tr_4178
AT1G14270	tr_4179
AT4G31790	tr_4182
AT3G18480	tr_4185
AT4G22330	tr_4186
AT5G67130	tr_4205
AT4G36930	tr_4206
AT5G25760	tr_4208
AT5G63040	tr_4219
AT5G35960	tr_4243
AT3G62010	tr_4244
AT1G74240	tr_4247
AT2G29900	tr_4252
AT5G44740	tr_4259
AT5G04620	tr_4277
AT1G75100	tr_4303
AT5G22360	tr_4310
AT2G31955	tr_4313
AT1G05785	tr_4330
AT1G09160	tr_4335
AT1G10130	tr_4348
AT5G67590	tr_4350
AT3G05680	tr_4353
AT5G42660	tr_4362
AT3G58630	tr_4388
AT2G42610	tr_4389
AT2G40760	tr_4399
AT2G40765	tr_4400
AT2G40720	tr_4401
AT5G04360	tr_4411
AT5G16280	tr_4412
AT4G20360	tr_4414
AT4G24710	tr_4415
AT4G23940	tr_4420
AT2G14530	tr_4424
AT3G54610	tr_4425
AT5G14430	tr_4426
AT3G17310	tr_4430
AT1G48130	tr_4432
AT1G21065	tr_4450
AT2G42240	tr_4451
AT1G01770	tr_4457
AT1G77180	tr_4482
AT5G19670	tr_4483
AT4G28910	tr_4485
AT1G70530	tr_4498
AT1G10760	tr_4499
AT1G09010	tr_4501
AT5G17790	tr_4530
AT5G17770	tr_4531
AT1G08810	tr_4536
AT1G10600	tr_4546
AT5G49430	tr_4557
AT3G24800	tr_4564
AT5G48800	tr_4566
AT2G32720	tr_4567
AT1G04110	tr_4572
AT5G43960	tr_4573
AT2G26910	tr_4574
AT3G24330	tr_4575
AT1G48195	tr_4588
AT2G22590	tr_4594
AT5G67320	tr_4597
AT5G55280	tr_4602
AT5G16090	tr_4604
AT5G13480	tr_4606
AT1G14830	tr_4612
AT1G17130	tr_4614
AT2G39750	tr_4623
AT1G73840	tr_4627
AT2G38840	tr_4638
AT1G63780	tr_4646
AT2G35490	tr_4650
AT1G74340	tr_4652
AT5G46850	tr_4654
AT4G32980	tr_4670
AT3G02300	tr_4696
AT1G55620	tr_4697
AT5G37478	tr_4698
AT3G19440	tr_4699
AT3G57790	tr_4707
AT1G14310	tr_4725
AT4G24750	tr_4734
AT5G50230	tr_4736
AT5G63290	tr_4744
AT1G32160	tr_4750
AT3G57060	tr_4760
AT5G64730	tr_4773
AT5G09850	tr_4774
AT3G43790	tr_4778
AT1G07880	tr_4781
AT5G60210	tr_4785
AT5G59420	tr_4793
AT1G01370	tr_4797
AT5G28300	tr_4828
AT1G63800	tr_4833
AT2G46580	tr_4854
AT2G46100	tr_4870
AT3G13120	tr_4874
AT3G06120	tr_4876
AT5G54690	tr_4880
AT5G54590	tr_4881
AT1G52155	tr_4887
AT2G38480	tr_4900
AT5G06760	tr_4904
AT3G57990	tr_4905
AT5G06940	tr_4911
AT2G48070	tr_4924
AT5G53890	tr_4934
AT5G12410	tr_4935
AT3G20660	tr_4945
AT1G01730	tr_4979
AT2G36960	tr_4982
AT4G33540	tr_4984
AT1G04420	tr_4994
AT2G26770	tr_5005
AT5G22120	tr_5016
AT5G24010	tr_5017
AT5G54130	tr_5022
AT1G64550	tr_5027
AT3G59920	tr_5040
AT2G32810	tr_5042
AT2G01140	tr_5058
AT3G59090	tr_5071
AT2G34640	tr_5075
AT4G36530	tr_5077
AT3G53380	tr_5080
AT4G33990	tr_5082
AT5G06530	tr_5085
AT2G43060	tr_5091
AT4G12850	tr_5096
AT5G48390	tr_5097
AT1G75340	tr_5109
AT5G35370	tr_5116
AT3G26580	tr_5122
AT3G56891	tr_5124
AT1G79950	tr_5125
AT5G21040	tr_5130
AT3G61590	tr_5138
AT2G43250	tr_5145
AT3G04480	tr_5147
AT3G52870	tr_5154
AT2G32300	tr_5162
AT2G45280	tr_5173
AT1G78060	tr_5174
AT2G30530	tr_5176
AT1G02150	tr_5181
AT2G07340	tr_5186
AT3G52160	tr_5187
AT2G46980	tr_5190
AT1G57600	tr_5193
AT2G33580	tr_5194
AT2G24220	tr_5201
AT4G33510	tr_5205
AT1G58120	tr_5206
AT2G23820	tr_5222
AT2G41190	tr_5232
AT1G77670	tr_5235
AT2G46915	tr_5248
AT4G28650	tr_5249
AT5G16530	tr_5256
AT1G65280	tr_5277
AT1G71930	tr_5278
AT5G57230	tr_5284
AT2G31440	tr_5286
AT1G02130	tr_5291
AT1G13980	tr_5294
AT2G45670	tr_5300
AT3G61130	tr_5303
AT1G29520	tr_5305
AT2G01680	tr_5308
AT5G43180	tr_5311
AT1G08450	tr_5320
AT1G11890	tr_5321
AT4G25610	tr_5327
AT3G49055	tr_5328
AT4G01660	tr_5330
AT5G57930	tr_5344
AT1G27980	tr_5345
AT1G55325	tr_5348
AT3G51470	tr_5353
AT2G45770	tr_5363
AT5G35430	tr_5368
AT1G60430	tr_5385
AT3G55270	tr_5388
AT1G72550	tr_5393
AT1G02260	tr_5399
AT3G26670	tr_5411
AT1G42480	tr_5414
AT1G42970	tr_5416
AT5G20660	tr_5430
AT4G17940	tr_5434
AT1G62780	tr_5439
AT5G11780	tr_5441
AT2G19790	tr_5448
AT4G29210	tr_5449
AT2G44580	tr_5462
AT5G11550	tr_5488
AT1G44835	tr_5495
AT4G27390	tr_5498
AT5G54440	tr_5499
AT1G79440	tr_5507
AT1G54350	tr_5509
AT5G08320	tr_5511
AT2G33490	tr_5513
AT1G25500	tr_5515
AT1G29120	tr_5520
AT5G67170	tr_5526
AT5G14720	tr_5531
AT3G27870	tr_5533
AT1G26170	tr_5537
AT5G19050	tr_5550
AT5G54600	tr_5553
AT1G22310	tr_5555
AT2G20495	tr_5556
AT5G66470	tr_5563
AT5G16610	tr_5566
AT3G53190	tr_5577
AT1G53140	tr_5589
AT4G15440	tr_5590
AT2G32590	tr_5591
AT5G24620	tr_5598
AT5G19830	tr_5599
AT3G03140	tr_5600
AT3G48260	tr_5606
AT1G53570	tr_5616
AT5G03800	tr_5619
AT2G46900	tr_5625
AT1G34150	tr_5626
AT4G26900	tr_5627
AT1G08560	tr_5628
AT3G07140	tr_5630
AT4G29040	tr_5633
AT2G20360	tr_5640
AT2G20370	tr_5641
AT5G36880	tr_5650
AT3G13225	tr_5652
AT5G51840	tr_5655
AT5G01980	tr_5658
AT2G38670	tr_5659
AT2G27210	tr_5661
AT3G18790	tr_5671
AT5G64030	tr_5678
AT4G11240	tr_5683
AT1G23740	tr_5697
AT3G27950	tr_5700
AT1G22410	tr_5712
AT1G11240	tr_5714
AT5G54770	tr_5719
AT5G57250	tr_5733
AT2G26890	tr_5739
AT5G08310	tr_5758
AT1G04010	tr_5767
AT3G08760	tr_5776
AT2G36240	tr_5781
AT3G10130	tr_5782
AT3G51610	tr_5785
AT3G14172	tr_5793
AT3G14080	tr_5796
AT3G42830	tr_5803
AT1G54100	tr_5804
AT1G53760	tr_5809
AT5G36290	tr_5831
AT1G56180	tr_5841
AT3G57000	tr_5847
AT5G53930	tr_5851
AT5G53920	tr_5852
AT5G23080	tr_5855
AT1G66740	tr_5857
AT1G13040	tr_5863
AT2G29560	tr_5865
AT1G13190	tr_5871
AT1G24480	tr_5872
AT1G17260	tr_5883
AT1G53750	tr_5884
AT1G50510	tr_5898
AT3G09150	tr_5899
AT2G13360	tr_5900
AT1G79120	tr_5912
AT3G22210	tr_5914
AT3G22170	tr_5916
AT4G16330	tr_5923
AT1G59540	tr_5924
AT1G09570	tr_5926
AT2G13680	tr_5929
AT1G74880	tr_5930
AT5G09310	tr_5931
AT1G76630	tr_5933
AT4G32551	tr_5938
AT2G46320	tr_5953
AT3G06483	tr_5965
AT4G17040	tr_5969
AT3G22290	tr_5970
AT1G03360	tr_5975
AT1G11200	tr_5985
AT1G61105	tr_5999
AT4G21660	tr_6003
AT3G07750	tr_6005
AT5G40950	tr_6006
AT3G13750	tr_6037
AT3G09050	tr_6039
AT2G38080	tr_6040
AT4G38190	tr_6043
AT5G07590	tr_6044
AT1G06710	tr_6045
AT5G51180	tr_6046
AT5G17170	tr_6048
AT2G45620	tr_6050
AT2G45600	tr_6051
AT4G39790	tr_6052
AT5G46800	tr_6066
AT4G26220	tr_6069
AT3G43920	tr_6071
AT2G33560	tr_6072
AT5G21060	tr_6082
AT4G04870	tr_6092
AT4G27750	tr_6106
AT5G48430	tr_6124
AT4G22760	tr_6125
AT5G11540	tr_6145
AT2G39930	tr_6153
AT5G40740	tr_6174
AT2G34630	tr_6195
AT5G67360	tr_6206
AT5G66190	tr_6212
AT2G39340	tr_6214
AT5G41560	tr_6215
AT1G78130	tr_6218
AT1G05190	tr_6222
AT3G29280	tr_6224
AT3G21720	tr_6229
AT5G05740	tr_6235
AT1G11050	tr_6259
AT2G03620	tr_6263
AT4G33500	tr_6268
AT5G08280	tr_6275
AT4G17790	tr_6283
AT5G52980	tr_6284
AT5G51880	tr_6299
AT5G27680	tr_6315
AT2G42490	tr_6318
AT1G60770	tr_6320
AT3G48490	tr_6325
AT5G63310	tr_6326
AT3G56900	tr_6329
AT1G44446	tr_6347
AT5G52545	tr_6349
AT1G48360	tr_6350
AT1G10430	tr_6357
AT1G59900	tr_6359
AT3G56720	tr_6363
AT1G79490	tr_6374
AT2G37020	tr_6383
AT4G22790	tr_6392
AT4G21192	tr_6422
AT5G18410	tr_6432
AT2G36990	tr_6433
AT4G18360	tr_6448
AT5G39960	tr_6452
AT3G33520	tr_6453
AT2G01490	tr_6458
AT2G01460	tr_6459
AT2G03350	tr_6462
AT1G69380	tr_6463
AT1G68020	tr_6469
AT5G39040	tr_6480
AT2G01755	tr_6482
AT1G23230	tr_6488
AT5G40530	tr_6510
AT4G35190	tr_6513
AT4G15210	tr_6517
AT5G14590	tr_6522
AT2G02710	tr_6528
AT3G18270	tr_6542
AT3G07210	tr_6545
AT3G25120	tr_6546
AT5G53000	tr_6563
AT4G32605	tr_6565
AT5G22040	tr_6566
AT5G14040	tr_6573
AT1G22630	tr_6588
AT2G26330	tr_6589
AT3G05410	tr_6597
AT1G12500	tr_6598
AT1G12520	tr_6603
AT1G12530	tr_6604
AT4G11970	tr_6605
AT4G00800	tr_6607
AT2G46700	tr_6608
AT5G51340	tr_6610
AT1G58440	tr_6611
AT3G47630	tr_6638
AT2G30200	tr_6641
AT5G14090	tr_6645
AT3G54230	tr_6661
AT5G18070	tr_6662
AT3G59840	tr_6663
AT5G46560	tr_6664
AT5G21990	tr_6669
AT5G22050	tr_6676
AT5G22080	tr_6680
AT1G20990	tr_6687
AT5G06430	tr_6702
AT2G44670	tr_6712
AT4G35750	tr_6725
AT4G32810	tr_6728
AT5G06160	tr_6734
AT1G67930	tr_6736
AT3G50690	tr_6753
AT3G05327	tr_6758
AT1G54920	tr_6761
AT1G48140	tr_6763
AT1G68590	tr_6764
AT4G35800	tr_6767
AT5G57300	tr_6771
AT1G31410	tr_6773
AT3G51630	tr_6791
AT3G51620	tr_6792
AT4G23060	tr_6793
AT4G37925	tr_6802
AT1G69740	tr_6805
AT1G44350	tr_6806
AT2G39170	tr_6812
AT1G75510	tr_6816
AT2G01170	tr_6823
AT3G13170	tr_6825
AT3G05210	tr_6828
AT5G59460	tr_6834
AT1G42540	tr_6836
AT5G52100	tr_6838
AT5G05330	tr_6852
AT2G40550	tr_6853
AT3G56330	tr_6854
AT1G44920	tr_6859
AT1G33410	tr_6869
AT2G28380	tr_6875
AT2G20810	tr_6879
AT2G06200	tr_6883
AT1G76450	tr_6903
AT1G60200	tr_6910
AT1G22610	tr_6914
AT3G19820	tr_6926
AT2G42940	tr_6927
AT1G15200	tr_6928
AT1G76730	tr_6932
AT4G14110	tr_6933
AT3G24010	tr_6935
AT4G34460	tr_6938
AT4G30900	tr_6946
AT1G58025	tr_6948
AT3G25530	tr_6952
AT4G20320	tr_6953
AT3G27530	tr_6955
AT3G04780	tr_6957
AT1G50440	tr_6964
AT1G53720	tr_6965
AT1G78900	tr_6966
AT1G78915	tr_6969
AT1G78920	tr_6970
AT3G51790	tr_6975
AT1G26840	tr_6980
AT4G34490	tr_6983
AT5G40280	tr_6985
AT5G67550	tr_6996
AT5G24360	tr_6997
AT5G03880	tr_7002
AT3G11460	tr_7004
AT2G36210	tr_7005
AT3G15090	tr_7010
AT1G08400	tr_7012
AT4G10760	tr_7018
AT1G75780	tr_7025
AT1G19980	tr_7027
AT2G19130	tr_7030
AT5G53170	tr_7037
AT1G65720	tr_7046
AT4G15093	tr_7053
AT5G20010	tr_7055
AT5G11770	tr_7068
AT1G49050	tr_7079
AT1G49040	tr_7085
AT5G57610	tr_7088
AT3G25430	tr_7093
AT4G13780	tr_7101
AT2G22300	tr_7106
AT2G31170	tr_7109
AT3G23940	tr_7115
AT5G20260	tr_7117
AT1G11870	tr_7121
AT1G10522	tr_7124
AT5G24000	tr_7130
AT1G61215	tr_7134
AT3G07720	tr_7152
AT4G12730	tr_7153
AT3G21865	tr_7159
AT5G65570	tr_7160
AT3G19910	tr_7167
AT2G40840	tr_7185
AT5G09450	tr_7217
AT2G37630	tr_7227
AT5G02260	tr_7228
AT3G09320	tr_7232
AT3G53850	tr_7243
AT2G37860	tr_7245
AT2G37880	tr_7246
AT5G02030	tr_7249
AT4G27480	tr_7255
AT3G15395	tr_7256
AT1G49880	tr_7259
AT5G10630	tr_7269
AT4G03260	tr_7277
AT2G37680	tr_7285
AT5G16080	tr_7302
AT3G14400	tr_7304
AT1G16570	tr_7305
AT5G15390	tr_7306
AT4G10770	tr_7318
AT4G38440	tr_7319
AT1G28390	tr_7325
AT3G43860	tr_7333
AT4G31540	tr_7334
AT3G18510	tr_7339
AT4G10330	tr_7340
AT1G48550	tr_7341
AT3G18490	tr_7343
AT1G18440	tr_7344
AT4G25190	tr_7345
AT3G52860	tr_7347
AT1G73875	tr_7350
AT5G19300	tr_7353
AT3G62330	tr_7367
AT1G28410	tr_7368
AT5G46110	tr_7369
AT5G54260	tr_7382
AT3G42960	tr_7393
AT3G66658	tr_7395
AT1G60660	tr_7396
AT1G74030	tr_7403
AT5G01600	tr_7414
AT1G18450	tr_7417
AT3G18524	tr_7419
AT3G58690	tr_7424
AT5G42300	tr_7426
AT5G01830	tr_7433
AT2G46710	tr_7435
AT1G77840	tr_7439
AT4G34430	tr_7452
AT3G18820	tr_7455
AT4G34500	tr_7458
AT2G33150	tr_7466
AT1G68050	tr_7468
AT4G28660	tr_7480
AT5G62260	tr_7486
AT5G51710	tr_7488
AT4G25450	tr_7493
AT3G02860	tr_7498
AT1G48100	tr_7499
AT2G26930	tr_7523
AT2G26920	tr_7524
AT3G54540	tr_7529
AT2G30950	tr_7548
AT1G19310	tr_7565
AT1G19300	tr_7566
AT1G47510	tr_7568
AT5G51170	tr_7602
AT1G13690	tr_7618
AT3G52905	tr_7627
AT5G47850	tr_7631
AT1G76920	tr_7640
AT3G11090	tr_7652
AT5G05510	tr_7653
AT5G05500	tr_7654
AT4G19180	tr_7656
AT2G40316	tr_7660
AT1G50240	tr_7664
AT5G17530	tr_7666
AT5G43600	tr_7687
AT5G43630	tr_7689
AT3G06260	tr_7696
AT4G15475	tr_7697
AT4G15470	tr_7700
AT3G21580	tr_7701
AT3G06200	tr_7702
AT5G06850	tr_7718
AT3G13770	tr_7723
AT3G57610	tr_7725
AT5G13650	tr_7729
AT2G41820	tr_7735
AT5G13630	tr_7736
AT5G03650	tr_7750
AT2G28100	tr_7760
AT4G39980	tr_7763
AT4G16650	tr_7765
AT4G35910	tr_7766
AT2G24395	tr_7767
AT5G28740	tr_7775
AT1G11915	tr_7779
AT1G11925	tr_7780
AT4G04350	tr_7781
AT1G02860	tr_7791
AT1G13870	tr_7811
AT1G47670	tr_7816
AT1G05620	tr_7819
AT2G43950	tr_7820
AT1G76710	tr_7823
AT4G24620	tr_7828
AT4G26810	tr_7835
AT1G10320	tr_7844
AT3G59420	tr_7847
AT1G52340	tr_7855
AT2G20740	tr_7859
AT2G21660	tr_7873
AT4G24140	tr_7876
AT3G55260	tr_7877
AT5G57170	tr_7879
AT1G13990	tr_7884
AT2G33740	tr_7891
AT5G02410	tr_7897
AT5G03070	tr_7918
AT3G50380	tr_7921
AT1G77380	tr_7926
AT1G09230	tr_7936
AT5G41950	tr_7958
AT3G49680	tr_7996
AT1G32440	tr_8002
AT5G49110	tr_8012
AT5G18540	tr_8016
AT4G15180	tr_8022
AT2G32290	tr_8023
AT1G06790	tr_8037
AT4G00570	tr_8050
AT4G00590	tr_8054
AT5G42120	tr_8058
AT1G11930	tr_8059
AT1G73970	tr_8066
AT2G01440	tr_8067
AT5G16810	tr_8069
AT4G28220	tr_8072
AT5G05130	tr_8117
AT2G40890	tr_8131
AT5G08170	tr_8135
AT1G79730	tr_8145
AT1G56345	tr_8151
AT2G42220	tr_8152
AT4G31210	tr_8153
AT1G73850	tr_8154
AT1G30510	tr_8163
AT3G57120	tr_8169
AT2G24280	tr_8175
AT1G79090	tr_8186
AT1G64380	tr_8194
AT2G02090	tr_8201
AT3G04020	tr_8206
AT5G05340	tr_8218
AT5G22340	tr_8235
AT1G20330	tr_8242
AT3G59470	tr_8244
AT2G28480	tr_8246
AT2G36230	tr_8255
AT2G16790	tr_8257
AT1G30825	tr_8258
AT5G50200	tr_8261
AT4G20130	tr_8262
AT5G24330	tr_8266
AT2G38465	tr_8304
AT1G63020	tr_8312
AT1G22660	tr_8333
AT3G53220	tr_8335
AT5G02310	tr_8336
AT1G79915	tr_8341
AT1G08530	tr_8343
AT2G15900	tr_8347
AT2G17270	tr_8353
AT5G55050	tr_8359
AT4G01310	tr_8360
AT4G38790	tr_8365
AT4G35260	tr_8375
AT2G17580	tr_8376
AT4G35520	tr_8377
AT5G38060	tr_8382
AT5G27970	tr_8383
AT5G41980	tr_8385
AT1G01630	tr_8394
AT5G55490	tr_8400
AT3G07910	tr_8401
AT3G20780	tr_8412
AT1G19720	tr_8429
AT5G50000	tr_8433
AT4G18020	tr_8444
AT1G54400	tr_8449
AT1G06060	tr_8451
AT2G31240	tr_8452
AT5G54890	tr_8453
AT1G75500	tr_8454
AT3G50845	tr_8467
AT2G41460	tr_8468
AT4G01570	tr_8479
AT5G08160	tr_8489
AT2G41750	tr_8495
AT1G49510	tr_8532
AT4G24175	tr_8539
AT5G63980	tr_8541
AT3G52110	tr_8544
AT4G16360	tr_8549
AT3G63370	tr_8551
AT3G63390	tr_8554
AT5G57450	tr_8561
AT4G17180	tr_8568
AT3G62580	tr_8573
AT4G02110	tr_8574
AT3G01380	tr_8582
AT1G57540	tr_8585
AT5G54570	tr_8589
AT2G47330	tr_8590
AT3G62370	tr_8592
AT5G52180	tr_8594
AT3G62310	tr_8595
AT3G20150	tr_8600
AT2G24830	tr_8614
AT1G09900	tr_8631
AT2G38510	tr_8633
AT5G01850	tr_8634
AT1G30010	tr_8647
AT2G27880	tr_8651
AT1G32200	tr_8661
AT1G32730	tr_8663
AT4G20970	tr_8666
AT5G24800	tr_8681
AT5G15450	tr_8682
AT4G10840	tr_8696
AT1G65260	tr_8705
AT3G08600	tr_8720
AT3G08610	tr_8721
AT5G13390	tr_8729
AT2G26300	tr_8731
AT3G18840	tr_8733
AT4G32010	tr_8738
AT5G19875	tr_8739
AT2G20480	tr_8741
AT2G34860	tr_8743
AT2G38910	tr_8752
AT3G18860	tr_8755
AT1G04650	tr_8756
AT5G42970	tr_8763
AT3G20070	tr_8824
AT1G08520	tr_8825
AT3G57090	tr_8829
AT4G03250	tr_8831
AT2G03120	tr_8833
AT5G63950	tr_8841
AT1G07310	tr_8855
AT4G26500	tr_8856
AT3G49170	tr_8861
AT2G29540	tr_8864
AT2G20725	tr_8874
AT1G26761	tr_8884
AT1G14000	tr_8887
AT2G03310	tr_8890
AT5G13570	tr_8894
AT3G14900	tr_8904
AT1G53330	tr_8907
AT3G14860	tr_8908
AT3G09860	tr_8944
AT5G40610	tr_8955
AT3G09950	tr_8961
AT3G25640	tr_8966
AT5G64510	tr_8970
AT1G49970	tr_8975
AT5G24680	tr_8980
AT1G04730	tr_8983
AT5G03260	tr_8996
AT1G71220	tr_9005
AT1G70190	tr_9007
AT5G19760	tr_9009
AT4G34100	tr_9013
AT2G25740	tr_9018
AT4G32870	tr_9022
AT2G25800	tr_9023
AT4G32750	tr_9028
AT4G09010	tr_9031
AT5G17200	tr_9033
AT4G10650	tr_9040
AT1G30540	tr_9053
AT1G80500	tr_9058
AT1G80410	tr_9063
AT5G22510	tr_9070
AT2G36360	tr_9071
AT4G32050	tr_9074
AT5G04520	tr_9075
AT1G22960	tr_9080
AT1G09330	tr_9104
AT1G56570	tr_9106
AT3G20320	tr_9108
AT1G09190	tr_9114
AT3G62630	tr_9115
AT4G22550	tr_9123
AT1G56230	tr_9124
AT5G27920	tr_9125
AT1G09150	tr_9126
AT5G27820	tr_9127
AT5G27830	tr_9128
AT1G09140	tr_9130
AT5G51280	tr_9139
AT2G47820	tr_9140
AT3G62550	tr_9143
AT3G57300	tr_9145
AT4G36970	tr_9148
AT5G67030	tr_9149
AT4G33460	tr_9153
AT3G47850	tr_9166
AT1G07645	tr_9168
AT3G18390	tr_9173
AT4G32410	tr_9175
AT1G09020	tr_9179
AT1G15510	tr_9181
AT1G55300	tr_9189
AT5G12370	tr_9196
AT3G26085	tr_9199
AT1G67730	tr_9200
AT4G19670	tr_9207
AT3G54090	tr_9212
AT2G22870	tr_9214
AT3G07070	tr_9215
AT3G07090	tr_9216
AT3G24820	tr_9223
AT2G39725	tr_9233
AT3G26618	tr_9235
AT1G45160	tr_9236
AT3G44880	tr_9243
AT3G56830	tr_9246
AT4G31020	tr_9270
AT5G58070	tr_9273
AT1G70150	tr_9276
AT5G26210	tr_9289
AT1G05750	tr_9300
AT3G44280	tr_9308
AT1G08380	tr_9311
AT3G44330	tr_9312
AT2G47110	tr_9320
AT3G52210	tr_9322
AT3G49910	tr_9324
AT5G56470	tr_9325
AT4G24204	tr_9331
AT1G29700	tr_9341
AT5G63390	tr_9342
AT4G28230	tr_9344
AT3G47990	tr_9345
AT2G43190	tr_9347
AT1G04790	tr_9354
AT1G04690	tr_9355
AT1G04760	tr_9356
AT2G33100	tr_9357
AT3G24180	tr_9358
AT3G24170	tr_9359
AT3G24160	tr_9361
AT3G24140	tr_9365
AT4G13830	tr_9379
AT3G23820	tr_9383
AT4G09320	tr_9392
AT1G02100	tr_9400
AT1G02090	tr_9401
AT2G44850	tr_9402
AT1G08600	tr_9411
AT4G29490	tr_9418
AT4G29420	tr_9420
AT4G29170	tr_9425
AT1G77090	tr_9430
AT3G63170	tr_9432
AT3G22430	tr_9449
AT2G42450	tr_9450
AT3G19840	tr_9452
AT1G01970	tr_9457
AT1G01940	tr_9459
AT4G25550	tr_9473
AT5G67070	tr_9504
AT4G02630	tr_9509
AT4G32620	tr_9519
AT3G12180	tr_9523
AT5G56090	tr_9546
AT5G56130	tr_9549
AT5G56180	tr_9550
AT5G58240	tr_9553
AT1G66150	tr_9554
AT4G23730	tr_9563
AT1G16540	tr_9565
AT1G16590	tr_9566
AT3G02070	tr_9591
AT2G20562	tr_9597
AT4G38360	tr_9605
AT1G20580	tr_9606
AT1G26810	tr_9621
AT1G14205	tr_9622
AT5G42870	tr_9628
AT5G08740	tr_9635
AT2G28605	tr_9639
AT5G09230	tr_9640
AT1G48200	tr_9646
AT3G09580	tr_9658
AT5G55730	tr_9660
AT5G55760	tr_9663
AT5G55820	tr_9664
AT3G13224	tr_9677
AT3G13220	tr_9678
AT5G53340	tr_9686
AT5G57655	tr_9718
AT4G08230	tr_9720
AT3G03890	tr_9723
AT4G00370	tr_9733
AT5G51570	tr_9735
AT1G65410	tr_9739
AT1G48050	tr_9746
AT2G35610	tr_9753
AT5G23040	tr_9754
AT5G23050	tr_9755
AT1G11755	tr_9756
AT3G02060	tr_9757
AT1G18060	tr_9758
AT1G15440	tr_9761
AT4G19120	tr_9773
AT4G38510	tr_9774
AT1G06280	tr_9779
AT5G38520	tr_9782
AT5G44790	tr_9784
AT3G63120	tr_9787
AT4G02800	tr_9789
AT4G10020	tr_9795
AT3G52220	tr_9798
AT5G17630	tr_9799
AT1G60460	tr_9802
AT5G40660	tr_9807
AT5G63920	tr_9822
AT5G09270	tr_9823
AT2G13440	tr_9825
AT5G27380	tr_9826
AT2G20000	tr_9835
AT5G19820	tr_9843
AT4G08810	tr_9845
AT4G28850	tr_9848
AT3G56650	tr_9849
AT5G53440	tr_9851
AT5G24165	tr_9852
AT5G53180	tr_9857
AT5G24120	tr_9858
AT1G79740	tr_9859
AT5G43920	tr_9872
AT2G20830	tr_9885
AT3G58520	tr_9905
AT2G20515	tr_9913
AT1G25510	tr_9938
AT1G25530	tr_9939
AT5G42710	tr_9947
AT1G75200	tr_9951
AT1G19430	tr_9952
AT2G18510	tr_9956
AT5G49530	tr_9957
AT1G08830	tr_9965
AT3G48820	tr_9967
AT1G74530	tr_9970
AT4G32590	tr_9976
AT3G22450	tr_10001
AT4G14890	tr_10002
AT2G32090	tr_10003
AT1G19110	tr_10005
AT1G68750	tr_10012
AT1G78570	tr_10013
AT5G18310	tr_10023
AT2G47390	tr_10027
AT1G78280	tr_10030
AT1G27290	tr_10044
AT1G27310	tr_10046
AT1G26460	tr_10047
AT2G46090	tr_10052
AT5G64680	tr_10056
AT3G63520	tr_10058
AT1G16180	tr_10066
AT3G05070	tr_10067
AT1G19020	tr_10078
AT1G21190	tr_10082
AT3G60300	tr_10088
AT2G45040	tr_10092
AT2G37260	tr_10093
AT3G62040	tr_10094
AT5G01470	tr_10097
AT3G51840	tr_10103
AT2G28520	tr_10119
AT1G64510	tr_10127
AT3G12590	tr_10135
AT3G13620	tr_10140
AT4G33030	tr_10141
AT2G46370	tr_10142
AT3G25805	tr_10149
AT3G48425	tr_10166
AT2G36850	tr_10168
AT3G48460	tr_10169
AT5G45950	tr_10174
AT1G48310	tr_10197
AT5G47090	tr_10206
AT2G38740	tr_10213
AT5G03770	tr_10220
AT5G66820	tr_10222
AT5G66840	tr_10223
AT4G18230	tr_10229
AT1G29850	tr_10234
AT5G46390	tr_10237
AT2G25930	tr_10242
AT5G11890	tr_10245
AT2G26180	tr_10246
AT4G10300	tr_10248
AT1G02410	tr_10249
AT5G26160	tr_10254
AT4G14000	tr_10269
AT1G21580	tr_10280
AT5G06970	tr_10293
AT2G45590	tr_10295
AT2G45610	tr_10296
AT1G47830	tr_10299
AT1G48420	tr_10303
AT2G29210	tr_10317
AT1G07745	tr_10318
AT2G04700	tr_10328
AT5G47890	tr_10331
AT5G16715	tr_10334
AT1G68080	tr_10336
AT3G51140	tr_10339
AT4G36180	tr_10341
AT2G46910	tr_10349
AT5G06920	tr_10352
AT2G44065	tr_10357
AT5G01620	tr_10360
AT1G05850	tr_10361
AT5G06360	tr_10371
AT2G35940	tr_10374
AT5G64470	tr_10378
AT2G35910	tr_10385
AT3G11760	tr_10387
AT4G38500	tr_10389
AT3G03680	tr_10391
AT5G06410	tr_10392
AT4G34030	tr_10397
AT3G06920	tr_10427
AT4G32180	tr_10429
AT3G47450	tr_10446
AT5G13300	tr_10456
AT4G38270	tr_10461
AT1G74970	tr_10471
AT1G57770	tr_10488
AT1G10180	tr_10499
AT5G23860	tr_10508
AT2G38040	tr_10510
AT2G38025	tr_10511
AT5G36210	tr_10514
AT4G00830	tr_10516
AT3G61920	tr_10517
AT5G20165	tr_10518
AT2G24940	tr_10528
AT4G31850	tr_10530
AT3G57320	tr_10548
AT1G19520	tr_10559
AT1G72190	tr_10570
AT1G72090	tr_10571
AT4G28740	tr_10573
AT5G16860	tr_10591
AT5G14320	tr_10600
AT2G38680	tr_10611
AT3G10670	tr_10612
AT5G04670	tr_10615
AT1G55670	tr_10617
AT2G18760	tr_10624
AT1G03900	tr_10625
AT4G10920	tr_10632
AT5G10790	tr_10635
AT5G40850	tr_10650
AT5G61380	tr_10651
AT5G61410	tr_10654
AT1G72560	tr_10662
AT5G28530	tr_10665
AT5G24030	tr_10667
AT2G30970	tr_10675
AT1G02180	tr_10685
AT5G39785	tr_10699
AT3G60380	tr_10700
AT1G34760	tr_10711
AT4G24520	tr_10722
AT1G43670	tr_10725
AT3G51240	tr_10735
AT1G31770	tr_10769
AT1G34000	tr_10778
AT3G20015	tr_10779
AT3G02350	tr_10782
AT3G13870	tr_10784
AT3G57180	tr_10800
AT1G61600	tr_10802
AT2G22480	tr_10812
AT1G03190	tr_10831
AT5G58410	tr_10840
AT2G30280	tr_10841
AT5G58375	tr_10848
AT5G58370	tr_10849
AT5G44240	tr_10861
AT4G01730	tr_10865
AT5G02370	tr_10884
AT1G08370	tr_10890
AT2G36130	tr_10891
AT2G15560	tr_10893
AT2G42040	tr_10901
AT2G30360	tr_10922
AT1G02170	tr_10923
AT2G03430	tr_10930
AT4G38490	tr_10932
AT3G27160	tr_10941
AT1G49960	tr_10942
AT3G01820	tr_10948
AT5G14210	tr_10949
AT3G01780	tr_10953
AT5G61370	tr_10974
AT4G19350	tr_10975
AT4G01320	tr_11003
AT4G00335	tr_11005
AT1G61900	tr_11017
AT4G04320	tr_11021
AT2G26780	tr_11022
AT3G57630	tr_11028
AT2G03270	tr_11029
AT3G46630	tr_11046
AT5G26940	tr_11049
AT5G53050	tr_11056
AT1G72710	tr_11061
AT1G43190	tr_11063
AT5G51020	tr_11064
AT1G68400	tr_11065
AT5G24460	tr_11074
AT5G58290	tr_11123
AT2G16860	tr_11125
AT2G16920	tr_11126
AT3G24730	tr_11129
AT5G51920	tr_11140
AT5G44010	tr_11146
AT1G67740	tr_11148
AT1G06400	tr_11167
AT4G02930	tr_11174
AT3G26790	tr_11180
AT5G03120	tr_11199
AT2G37130	tr_11201
AT1G31600	tr_11206
AT5G08540	tr_11208
AT4G33680	tr_11214
AT3G05000	tr_11215
AT3G18620	tr_11216
AT2G40935	tr_11218
AT5G52210	tr_11233
AT1G59760	tr_11238
AT2G32415	tr_11243
AT4G06599	tr_11254
AT5G49940	tr_11256
AT5G43050	tr_11259
AT1G27700	tr_11275
AT3G06520	tr_11277
AT4G37200	tr_11280
AT3G17590	tr_11285
AT3G48110	tr_11290
AT1G51540	tr_11298
AT3G25440	tr_11304
AT3G20260	tr_11305
AT3G20240	tr_11307
AT1G16770	tr_11309
AT4G26450	tr_11314
AT5G61850	tr_11315
AT4G25080	tr_11321
AT2G04780	tr_11329
AT3G07890	tr_11330
AT5G35690	tr_11331
AT4G28380	tr_11339
AT5G44170	tr_11340
AT3G57870	tr_11352
AT3G20930	tr_11362
AT4G13070	tr_11368
AT1G23070	tr_11377
AT1G74960	tr_11379
AT1G59840	tr_11387
AT3G54750	tr_11408
AT5G17380	tr_11415
AT1G71080	tr_11416
AT1G66670	tr_11417
AT1G66520	tr_11418
AT3G11540	tr_11419
AT1G16900	tr_11420
AT2G37510	tr_11425
AT5G27290	tr_11428
AT4G12540	tr_11431
AT1G51940	tr_11434
AT1G52150	tr_11439
AT3G16270	tr_11444
AT3G16250	tr_11445
AT3G29170	tr_11446
AT3G27750	tr_11447
AT1G52220	tr_11450
AT5G46920	tr_11451
AT1G50370	tr_11452
AT3G56290	tr_11460
AT3G51520	tr_11477
AT2G22070	tr_11483
AT4G39620	tr_11484
AT3G07400	tr_11496
AT5G49360	tr_11506
AT1G56320	tr_11507
AT5G59900	tr_11511
AT3G25920	tr_11515
AT5G08490	tr_11519
AT3G04380	tr_11520
AT1G29340	tr_11540
AT5G13960	tr_11560
AT3G16190	tr_11569
AT1G09280	tr_11570
AT1G09270	tr_11571
AT3G16760	tr_11580
AT3G16770	tr_11581
AT1G04560	tr_11584
AT4G13550	tr_11589
AT4G00490	tr_11594
AT1G60940	tr_11601
AT1G78995	tr_11604
AT1G54780	tr_11607
AT4G02560	tr_11610
AT3G62910	tr_11611
AT3G62940	tr_11614
AT1G24290	tr_11625
AT4G15130	tr_11630
AT1G29750	tr_11641
AT5G60930	tr_11646
AT1G77470	tr_11649
AT1G44170	tr_11651
AT1G44414	tr_11653
AT3G49250	tr_11676
AT5G01990	tr_11679
AT5G55470	tr_11686
AT3G45300	tr_11696
AT3G57910	tr_11701
AT5G06820	tr_11702
AT2G27830	tr_11724
AT4G13650	tr_11725
AT2G27810	tr_11726
AT4G21110	tr_11730
AT3G29010	tr_11732
AT3G44590	tr_11734
AT2G27680	tr_11735
AT5G65840	tr_11748
AT3G10350	tr_11758
AT3G54826	tr_11760
AT5G04240	tr_11761
AT5G13050	tr_11778
AT5G62610	tr_11779
AT3G44890	tr_11784
AT3G26420	tr_11789
AT3G21215	tr_11792
AT2G41380	tr_11797
AT3G61490	tr_11800
AT1G14400	tr_11807
AT5G14700	tr_11817
AT5G38560	tr_11818
AT5G15880	tr_11819
AT5G38530	tr_11821
AT3G03770	tr_11828
AT4G19985	tr_11829
AT3G10850	tr_11830
AT1G13770	tr_11839
AT5G07020	tr_11841
AT4G24160	tr_11877
AT5G49830	tr_11885
AT1G04640	tr_11891
AT1G72480	tr_11893
AT1G54050	tr_11898
AT5G55500	tr_11914
AT5G22320	tr_11917
AT1G08460	tr_11918
AT4G39690	tr_11929
AT4G36750	tr_11931
AT1G08110	tr_11941
AT1G74640	tr_11948
AT4G36800	tr_11953
AT1G67970	tr_11956
AT1G14780	tr_11957
AT2G01730	tr_11958
AT3G07020	tr_11962
AT3G57450	tr_11965
AT3G53760	tr_11972
AT4G02405	tr_11973
AT5G65250	tr_11974
AT4G39470	tr_11981
AT3G19240	tr_11988
AT2G01870	tr_11994
AT5G52540	tr_12011
AT5G62440	tr_12027
AT3G47520	tr_12028
AT1G74470	tr_12029
AT1G74460	tr_12032
AT3G47510	tr_12033
AT4G32560	tr_12045
AT1G70230	tr_12058
AT1G60030	tr_12059
AT3G04160	tr_12060
AT5G11810	tr_12062
AT5G11630	tr_12063
AT3G57050	tr_12064
AT5G61670	tr_12073
AT5G17250	tr_12077
AT2G15580	tr_12081
AT5G35160	tr_12083
AT2G28320	tr_12090
AT1G54540	tr_12100
AT5G14460	tr_12111
AT1G52600	tr_12116
AT1G72440	tr_12135
AT1G02060	tr_12144
AT3G54480	tr_12150
AT3G07300	tr_12151
AT3G10960	tr_12153
AT2G04520	tr_12159
AT5G57140	tr_12172
AT3G26950	tr_12181
AT3G03210	tr_12182
AT1G01220	tr_12185
AT2G38120	tr_12189
AT1G73380	tr_12203
AT4G16146	tr_12206
AT5G18440	tr_12217
AT4G14465	tr_12218
AT1G63710	tr_12230
AT3G47930	tr_12232
AT1G78230	tr_12235
AT1G61660	tr_12242
AT3G19190	tr_12250
AT1G75710	tr_12256
AT5G08570	tr_12270
AT5G23910	tr_12276
AT5G23890	tr_12277
AT2G41000	tr_12281
AT1G30700	tr_12283
AT3G15920	tr_12289
AT3G21200	tr_12291
AT4G15090	tr_12301
AT2G37240	tr_12303
AT1G01120	tr_12320
AT3G48550	tr_12330
AT5G63540	tr_12331
AT4G24990	tr_12341
AT4G16280	tr_12345
AT5G48970	tr_12348
AT1G01650	tr_12363
AT1G01820	tr_12369
AT5G15010	tr_12374
AT5G12400	tr_12378
AT5G16140	tr_12387
AT2G26340	tr_12395
AT3G21330	tr_12399
AT2G45730	tr_12406
AT5G48960	tr_12415
AT3G55350	tr_12438
[truncated: 2,488 more rows]
