# Supplementary material for: Interspecific comparison of gene expression profiles using machine learning
Source: PLoS Comput Biol. 2023 Jan 10;19(1):e1010743. doi: 10.1371/journal.pcbi.1010743 (PMC9879537; doi:10.1371/journal.pcbi.1010743)
Supplement: S2 Table — (XLSX) [file pcbi.1010743.s012.xlsx]

## Sheet: Table S2 
Orthofinder orthgroups (excluding orthopairs)
AT1G19460	AT1G19470	AT1G19930	AT1G48190	AT1G60570	AT1G61540	AT1G77880	AT2G03460	AT2G14288	AT2G20380	AT2G21680	AT2G21950	AT2G29600	AT2G29770	AT2G29780	AT2G29800	AT2G29810	AT2G29820	AT2G29830	AT2G29860	AT2G44030	AT2G45406	AT3G06570	AT3G08810	AT3G09750	AT3G10510	AT3G24610	AT3G27910	AT3G43710	AT3G46050	AT4G05620	AT4G11745	AT4G11750	AT4G11770	AT4G14905	AT4G19250	AT4G19865	AT4G19870	AT4G23580	AT4G25710	AT4G29370	AT4G33900	AT4G34170	AT4G35120	AT4G36840	AT4G38940	AT4G39060	AT4G39240	AT4G39290	AT4G39550
AT1G13780	AT1G16930	AT1G16940	AT1G32020	AT1G51370	AT1G60400	AT1G60410	AT1G66290	AT1G66300	AT1G66310	AT1G66320	AT1G66640	AT1G69630	AT1G78730	AT1G78740	AT1G78750	AT1G78760	AT1G78840	AT1G80470	AT2G26030	AT2G27505	AT3G19085	AT3G23955	AT3G60710	AT4G13985	AT5G18770	AT5G18780	AT5G22590	AT5G22600	AT5G22610	AT5G22660	AT5G22670	AT5G22680	AT5G22700	AT5G22720	AT5G22730	AT5G25850	AT5G27750	AT5G44490	AT5G44940	AT5G44950	AT5G44960	AT5G44970	AT5G44980	AT5G53592	AT5G53635	AT5G53640	AT5G53840	tr_27882
AT1G61940	tr_10183	tr_11938	tr_12928	tr_13588	tr_13844	tr_13858	tr_15097	tr_15982	tr_16343	tr_16472	tr_16548	tr_16876	tr_16956	tr_1696	tr_17330	tr_17790	tr_17875	tr_18272	tr_18522	tr_19014	tr_198	tr_20277	tr_21712	tr_21938	tr_2361	tr_23741	tr_26076	tr_26385	tr_26800	tr_271	tr_27521	tr_28149	tr_28618	tr_28849	tr_28882	tr_29084	tr_3340	tr_3854	tr_4516	tr_5709	tr_6511	tr_7330	tr_7483	tr_8240
AT2G31620	AT3G21900	AT3G21910	AT3G21920	AT3G21930	AT3G21940	AT3G21945	AT3G21960	AT3G21970	AT3G21980	AT3G21990	AT3G22000	AT3G22010	AT3G22020	AT3G22030	AT3G22040	AT3G22050	AT3G22053	AT3G22057	AT3G22060	AT3G29040	AT3G29050	AT3G58310	AT4G20520	AT4G20530	AT4G20540	AT4G20550	AT4G20560	AT4G20570	AT4G20580	AT4G20590	AT4G20600	AT4G20610	AT4G20620	AT4G20630	AT4G20640	AT4G20650	AT4G20670	AT4G20680	AT4G20700	tr_19350
AT1G05540	AT1G05550	AT1G30160	AT1G30170	AT1G68960	AT2G45930	AT2G45940	AT3G25200	AT3G43170	AT3G43970	AT4G13680	AT4G14260	AT4G16080	AT4G16090	AT4G25920	AT4G25930	AT5G03390	AT5G46130	AT5G46140	AT5G52930	AT5G52940	AT5G53230	AT5G53240	AT5G53780	AT5G53790	AT5G54320	AT5G54330	AT5G54420	AT5G54450	AT5G54550	AT5G54560	AT5G55270	AT5G55440	AT5G55870	AT5G55880	AT5G55890	AT5G67040	tr_3263
AT5G45310	tr_10821	tr_10876	tr_12072	tr_12570	tr_12759	tr_13980	tr_14782	tr_14863	tr_15696	tr_17277	tr_18438	tr_19124	tr_19141	tr_19544	tr_1955	tr_19817	tr_20853	tr_21164	tr_21527	tr_21866	tr_24085	tr_24896	tr_25780	tr_27068	tr_27160	tr_2775	tr_285	tr_3003	tr_3418	tr_5268	tr_6118	tr_7520	tr_985
AT5G35050	tr_10184	tr_10698	tr_12251	tr_12695	tr_13910	tr_14498	tr_16511	tr_17865	tr_18937	tr_1894	tr_19507	tr_20760	tr_21458	tr_21869	tr_22032	tr_2382	tr_24123	tr_25868	tr_27495	tr_27621	tr_2790	tr_28679	tr_3217	tr_3562	tr_420	tr_5191	tr_6561	tr_827	tr_8361	tr_9433	tr_9650	tr_9871
AT3G52720	tr_10537	tr_1056	tr_12608	tr_12637	tr_133	tr_14140	tr_15259	tr_16510	tr_17443	tr_17561	tr_17834	tr_17835	tr_18956	tr_19971	tr_21045	tr_22702	tr_23416	tr_24661	tr_25679	tr_26368	tr_280	tr_28423	tr_4231	tr_5312	tr_5349	tr_7001
AT1G12210	AT1G12220	AT1G12280	AT1G12290	AT1G15890	AT1G51480	AT1G52660	AT1G61180	AT1G61190	AT1G61300	AT1G61310	AT1G62630	AT1G63350	AT1G63360	AT3G15700	AT4G10780	AT4G26090	AT4G27190	AT4G27220	AT5G05400	AT5G43730	AT5G43740	AT5G47250	AT5G47260	AT5G63020	tr_4173
AT1G28430	AT1G50520	AT1G50560	AT2G05180	AT2G14100	AT2G27000	AT2G27010	AT3G20080	AT3G20090	AT3G20100	AT3G20110	AT3G20120	AT3G20130	AT3G20140	AT3G20935	AT3G20940	AT3G20950	AT3G20960	AT3G32047	AT4G15330	AT4G15350	AT4G15360	AT4G15380	AT5G42580	AT5G47990	tr_5660
AT1G04645	AT1G26795	AT1G26796	AT1G26797	AT1G26798	AT1G26799	AT1G56385	AT3G16960	AT3G16970	AT3G17080	AT3G54925	AT3G55252	AT3G55254	AT3G55665	AT3G55672	AT3G55677	AT3G57840	AT3G57850	AT4G16195	AT4G24973	AT4G24974	AT4G24975	AT5G12060	AT5G12070	tr_11001	tr_18258
AT5G53450	tr_10579	tr_11286	tr_12521	tr_12731	tr_15746	tr_16009	tr_20398	tr_21096	tr_21301	tr_21548	tr_22592	tr_23520	tr_24992	tr_25761	tr_28131	tr_4608	tr_4722	tr_5024	tr_5486	tr_5611	tr_6895	tr_7183	tr_7532	tr_7995
AT1G11765	AT1G28305	AT1G28306	AT2G06090	AT2G23142	AT2G23148	AT2G24870	AT2G24880	AT3G10460	AT3G26860	AT3G26870	AT3G26880	AT3G27329	AT3G27331	AT3G27680	AT4G08560	AT4G10895	AT5G04047	AT5G04347	AT5G04350	AT5G27238	AT5G38435	AT5G38440	tr_11694
AT2G16520	AT2G21420	AT2G22940	AT2G25360	AT2G25370	AT2G26130	AT2G26135	AT3G43180	AT3G43750	AT3G45460	AT3G45470	AT3G45480	AT3G45490	AT3G45500	AT3G45510	AT3G45525	AT3G45540	AT3G45555	AT3G45560	AT3G45570	AT3G45580	AT5G37560	AT5G60250	tr_27137
AT2G35470	tr_12409	tr_12932	tr_15274	tr_17259	tr_17629	tr_20525	tr_21722	tr_22093	tr_23010	tr_23298	tr_23432	tr_23947	tr_24582	tr_25559	tr_28985	tr_29331	tr_4048	tr_4230	tr_5827	tr_9929
AT4G35070	tr_10490	tr_11091	tr_12164	tr_12453	tr_1422	tr_15486	tr_15754	tr_16148	tr_20571	tr_20654	tr_23447	tr_23751	tr_24018	tr_26362	tr_28926	tr_29286	tr_4202	tr_8263	tr_8321
AT1G10920	AT1G50180	AT1G53350	AT1G58390	AT1G58400	AT1G58410	AT1G58602	AT1G58807	AT1G58848	AT1G59124	AT1G59218	AT1G59620	AT1G59780	AT4G16095	AT5G35450	AT5G43470	AT5G48620	tr_25337
AT1G23810	AT1G24060	AT1G24200	AT1G24210	AT1G24220	AT1G24230	AT1G24250	AT1G27220	AT1G27240	AT1G27250	AT1G27260	AT1G27270	AT1G27280	AT1G70030	AT5G15030	AT5G15040	AT5G35610	tr_27870
AT1G11280	AT1G61360	AT1G61370	AT1G61380	AT1G61390	AT1G61400	AT1G61420	AT1G61430	AT1G61440	AT1G61460	AT1G61475	AT1G61480	AT1G61490	AT1G61500	AT1G61550	tr_12648	tr_177
AT5G03980	tr_10074	tr_10077	tr_10998	tr_12219	tr_13151	tr_13418	tr_1414	tr_17962	tr_17964	tr_18071	tr_23431	tr_265	tr_27597	tr_28738	tr_3586	tr_974
AT2G21200	AT3G03820	AT3G03830	AT3G03840	AT3G03847	AT3G03850	AT4G13790	AT4G38825	AT4G38840	AT4G38850	AT5G18010	AT5G18020	AT5G18030	AT5G18050	AT5G18060	AT5G18080	tr_1142
AT5G23960	tr_11654	tr_13042	tr_15438	tr_16005	tr_17063	tr_17996	tr_19122	tr_20558	tr_20559	tr_20560	tr_21351	tr_21352	tr_29241	tr_3692	tr_5759	tr_5760
AT1G07440	AT1G07450	AT2G29150	AT2G29290	AT2G29300	AT2G29310	AT2G29320	AT2G29330	AT2G29340	AT2G29350	AT2G29360	AT2G29370	AT2G30670	AT5G06060	tr_11128	tr_21466
AT1G12130	AT1G12140	AT1G12160	AT1G12200	AT1G62540	AT1G62560	AT1G62570	AT1G62580	AT1G62600	AT1G62620	AT1G63340	AT1G63370	AT1G63390	AT1G65860	tr_6891
AT2G17740	AT2G27660	AT2G28270	AT2G37780	AT2G37800	AT2G37810	AT2G37820	AT2G42060	AT2G44370	AT2G44380	AT2G44390	AT2G44400	AT5G40590	AT5G43520	tr_15188
AT1G06000	AT1G73880	tr_12039	tr_12040	tr_12043	tr_13107	tr_13108	tr_13109	tr_1577	tr_1578	tr_5237	tr_5238	tr_795	tr_796
AT2G02160	tr_1087	tr_14129	tr_14316	tr_17057	tr_17595	tr_23009	tr_23397	tr_23622	tr_25571	tr_28737	tr_28860	tr_4890	tr_5684
AT1G19230	tr_10709	tr_1147	tr_17911	tr_18155	tr_19340	tr_23271	tr_24286	tr_25138	tr_26079	tr_2682	tr_3696	tr_7560	tr_8356
AT1G36920	AT1G52950	AT2G05642	AT5G28885	tr_12751	tr_15158	tr_19604	tr_24883	tr_25787	tr_25792	tr_5001	tr_5175	tr_6518	tr_9696
AT2G21620	AT2G27100	AT5G42905	tr_12296	tr_13557	tr_14126	tr_14661	tr_18233	tr_18234	tr_20060	tr_20729	tr_22120	tr_24415	tr_5570
AT1G48145	AT1G50750	AT1G50760	AT1G50770	AT1G50790	AT1G50820	AT1G50830	AT1G51538	AT4G16050	AT5G18510	tr_18281	tr_26464	tr_6548
AT2G24710	AT2G24720	AT2G29100	AT2G29110	AT2G29120	AT3G04110	AT3G07520	AT4G31710	AT5G11180	AT5G11210	AT5G27100	AT5G48400	AT5G48410	tr_8735
AT1G05230	AT1G17920	AT1G34650	AT1G73360	AT2G32370	AT3G03260	AT3G61150	AT4G00730	AT4G04890	AT4G21750	AT4G25530	AT5G17320	AT5G52170	tr_18381
AT1G03495	AT1G03940	AT3G29590	AT3G29635	AT3G29636	AT3G29670	AT3G29680	AT3G29690	AT3G29720	AT5G39050	AT5G39080	AT5G39090	AT5G61160	tr_21475
AT2G28290	AT5G12920	tr_12445	tr_13734	tr_15719	tr_17784	tr_18563	tr_24942	tr_25011	tr_25386	tr_2700	tr_29188	tr_3717
AT1G64090	AT4G11220	AT4G23630	AT5G41600	tr_10655	tr_15898	tr_17043	tr_18362	tr_18738	tr_22400	tr_23799	tr_29155	tr_6079
AT4G22440	AT4G22970	AT4G24300	AT5G28550	tr_10186	tr_11572	tr_12325	tr_18656	tr_18872	tr_25180	tr_25413	tr_26178	tr_9855
AT3G62930	tr_11615	tr_12004	tr_12005	tr_12006	tr_13622	tr_19657	tr_19658	tr_19659	tr_19661	tr_19662	tr_19663	tr_28599
AT1G44080	AT1G57906	AT1G65740	AT1G65760	AT1G65770	AT2G17030	AT2G17036	AT2G17690	AT2G26160	AT3G25750	AT4G35733	AT5G60060	tr_29178
AT4G13200	tr_14526	tr_16380	tr_19385	tr_195	tr_19640	tr_22301	tr_24990	tr_26098	tr_635	tr_7531	tr_7768
AT1G10710	AT1G10717	AT1G10745	AT1G10747	AT1G27135	AT2G16225	AT2G16505	AT2G16535	AT2G41415	AT4G15953	AT5G50345	tr_1548
AT3G09270	tr_13269	tr_16133	tr_16134	tr_16135	tr_16136	tr_25170	tr_26604	tr_3392	tr_7251	tr_7252	tr_7253
AT4G15760	AT4G15765	tr_19234	tr_24955	tr_25236	tr_25237	tr_25239	tr_26844	tr_7148	tr_7149	tr_7150	tr_7151
AT1G13245	AT1G64585	AT1G67265	AT3G02493	AT3G18518	AT3G25717	AT3G46613	AT4G13395	AT4G35783	AT5G16023	AT5G59510	tr_10419
AT1G61750	AT1G63550	AT1G63570	AT1G63580	AT1G63590	AT1G63600	AT5G41280	AT5G41290	AT5G41300	tr_12371	tr_28822
AT1G50580	AT1G64910	AT1G64920	AT2G22930	AT3G29630	AT4G09500	AT4G27560	AT4G27570	AT5G53990	AT5G54010	AT5G54060	tr_14436
AT1G12040	AT1G49490	AT1G62440	AT2G15880	AT3G19020	AT3G22800	AT3G24480	AT4G13340	AT4G18670	AT4G33970	AT5G25550	tr_15573
AT1G49530	AT2G18620	AT2G18640	AT2G23800	AT3G14510	AT3G14530	AT3G14550	AT3G20160	AT3G29430	AT3G32040	AT4G36810	tr_16429
AT1G55360	AT2G17750	AT2G19360	AT2G44210	AT2G44220	AT2G44240	AT2G44250	AT3G13510	AT5G25950	AT5G25960	AT5G56530	tr_19172
AT2G23550	AT2G23560	AT2G23570	AT2G23580	AT2G23590	AT2G23600	AT2G23610	AT2G23620	AT4G37140	AT4G37150	AT5G10300	tr_21834
AT5G01450	tr_12294	tr_15443	tr_1812	tr_18501	tr_18641	tr_20358	tr_23704	tr_24716	tr_27651	tr_90
AT5G06839	tr_11108	tr_11597	tr_14399	tr_14437	tr_15393	tr_15959	tr_1685	tr_17927	tr_20726	tr_669
AT2G40815	AT5G24900	AT5G24910	tr_12832	tr_12833	tr_12834	tr_21993	tr_24322	tr_28590	tr_3605	tr_3606
AT4G29260	AT4G29270	tr_13559	tr_13560	tr_13562	tr_13563	tr_5451	tr_5452	tr_5454	tr_5455	tr_5456
AT1G51150	AT1G54700	AT1G65630	AT1G65640	AT3G16540	AT3G16550	AT5G36950	AT5G40560	AT5G54745	tr_19547	tr_9515
AT3G02645	AT3G50120	AT3G50130	AT3G50140	AT3G50150	AT3G50160	AT3G50170	AT3G50180	AT3G50190	AT3G50200	tr_11565
AT1G23480	AT1G24070	AT2G35650	AT3G56000	AT4G13410	AT4G16590	AT5G03760	AT5G16190	AT5G22740	tr_11721	tr_20989
AT1G54620	AT5G38610	AT5G46930	AT5G46940	AT5G46950	AT5G46960	AT5G46970	AT5G46980	AT5G46990	tr_14237	tr_14916
AT1G05340	AT1G56060	AT2G32190	AT2G32200	AT2G32210	AT3G22231	AT3G22235	AT3G22240	AT3G49845	tr_15433	tr_18489
AT3G48880	AT4G03630	AT4G03635	AT4G05460	AT4G05470	AT4G05475	AT4G05490	AT4G05497	AT4G11580	AT5G52480	tr_18714
AT1G50700	AT1G61950	AT3G20410	AT4G04695	AT4G04700	AT4G04710	AT4G04720	AT4G04740	AT4G21940	tr_20253	tr_28211
AT1G28000	AT1G28020	AT1G43010	AT2G20710	AT2G20720	AT3G11350	AT3G11380	AT3G15590	AT4G21705	AT5G27460	tr_20548
AT1G66770	AT4G10850	tr_10418	tr_11050	tr_15177	tr_16088	tr_16089	tr_17081	tr_256	tr_7682
AT1G52710	AT1G80230	AT3G15640	tr_10818	tr_21508	tr_23324	tr_27255	tr_418	tr_920	tr_921
AT1G14080	AT1G14100	AT1G14110	AT2G03220	AT2G15350	AT2G15360	AT2G15370	AT2G15390	tr_448
AT3G53700	AT5G02440	tr_19503	tr_19504	tr_22954	tr_23041	tr_3554	tr_704	tr_764	tr_7906
AT2G21210	AT4G34780	AT4G34800	tr_11000	tr_1137	tr_12000	tr_24667	tr_24668	tr_2524	tr_2526
AT1G09200	AT3G27360	AT5G10390	AT5G10400	AT5G65360	tr_1370	tr_16091	tr_17985	tr_2777	tr_7011
AT1G68010	tr_11955	tr_21603	tr_24136	tr_24139	tr_2771	tr_28400	tr_3669	tr_3757	tr_3758
AT2G19570	AT4G29570	AT4G29580	AT4G29600	AT4G29610	AT4G29620	AT4G29630	AT4G29640	AT4G29650	tr_2992
AT4G16830	AT4G17520	AT5G47210	tr_16778	tr_21578	tr_22149	tr_22925	tr_23978	tr_28415	tr_5978
AT2G28090	AT2G36950	AT3G02960	AT5G60800	tr_12777	tr_25594	tr_29240	tr_6830	tr_6954	tr_8945
AT1G19190	AT1G49640	AT1G49650	AT1G49660	AT2G03550	AT3G48690	AT3G48700	tr_23373	tr_24614	tr_7147
AT1G13590	AT3G49780	AT5G65870	tr_14644	tr_14645	tr_14890	tr_14891	tr_20908	tr_7212	tr_7213
AT1G05650	AT1G05660	AT1G65570	AT2G43860	AT2G43870	AT2G43880	AT2G43890	AT3G59850	tr_18060	tr_7354
AT3G18670	AT3G54070	AT5G04680	AT5G04690	AT5G04700	AT5G04730	AT5G35810	AT5G35830	tr_10301	tr_7385
AT1G62770	AT3G47380	AT4G00080	AT4G12390	AT4G25260	AT5G20740	AT5G62330	AT5G62340	AT5G62350	tr_7482
AT1G58380	AT1G58684	AT1G58983	AT1G59359	AT2G41840	AT3G57490	tr_14236	tr_22474	tr_25646	tr_7733
AT5G13740	AT5G13750	tr_12739	tr_14556	tr_16921	tr_8477	tr_8478	tr_8480	tr_9234	tr_9985
AT1G21890	AT1G44800	AT4G08300	tr_11092	tr_11093	tr_11392	tr_12614	tr_15057	tr_21826	tr_28185
AT1G71140	tr_12097	tr_19884	tr_19885	tr_19886	tr_21816	tr_21817	tr_21818	tr_21819	tr_27508
AT1G03610	AT1G17830	AT1G73210	AT4G03420	AT5G08360	AT5G23380	tr_12658	tr_13362	tr_20798	tr_28720
AT1G27730	AT3G49930	AT5G04340	AT5G43170	AT5G56200	AT5G67450	tr_12931	tr_15201	tr_16906	tr_29296
AT2G21100	tr_15869	tr_15870	tr_16542	tr_18486	tr_18487	tr_18488	tr_22024	tr_22026	tr_22027
AT1G14640	AT1G14650	AT2G43960	AT3G27600	AT3G49130	AT4G16200	AT5G06520	AT5G06890	AT5G12280	tr_19002
AT4G19720	AT4G19730	AT4G19740	AT4G19750	AT4G19760	AT4G19770	AT4G19800	AT4G19810	AT4G19820	tr_25385
AT5G13170	tr_117	tr_12342	tr_12643	tr_2187	tr_2188	tr_2189	tr_27331	tr_27539
AT2G18730	AT4G30340	AT5G57690	tr_14898	tr_20566	tr_21664	tr_23076	tr_6397	tr_882
AT4G17570	AT5G47140	tr_1078	tr_16406	tr_16754	tr_2271	tr_22934	tr_5032	tr_5973
AT1G12090	AT1G62510	AT4G12510	AT4G12520	tr_1443	tr_26802	tr_26803	tr_26804	tr_4255
AT3G50850	AT5G49560	tr_1777	tr_19612	tr_20506	tr_21089	tr_24112	tr_29229	tr_4199
AT5G59560	tr_10501	tr_10502	tr_16382	tr_1915	tr_1916	tr_19978	tr_9054	tr_9055
AT1G53590	AT3G14590	tr_19064	tr_20347	tr_2131	tr_24268	tr_24269	tr_27834	tr_7900
AT1G57800	AT1G57820	AT1G66040	AT1G66050	AT4G08590	AT5G39550	tr_11316	tr_2385	tr_2651
AT2G32040	AT3G55760	tr_10006	tr_12456	tr_16797	tr_21190	tr_26138	tr_27456	tr_3274
AT1G75490	AT2G40340	AT2G40350	AT3G11020	AT5G05410	AT5G18450	tr_10554	tr_13425	tr_3417
AT2G44480	tr_10256	tr_11698	tr_13251	tr_13649	tr_18541	tr_20987	tr_3506	tr_7278
AT5G53670	tr_11079	tr_26916	tr_3736	tr_3764	tr_5008	tr_6569	tr_8652	tr_8749
AT4G13420	tr_11806	tr_13931	tr_16514	tr_21377	tr_25632	tr_5062	tr_7676	tr_7965
AT5G20710	tr_16179	tr_20021	tr_20118	tr_20122	tr_20419	tr_22806	tr_7239	tr_9014
AT2G21160	AT5G50410	tr_13625	tr_13626	tr_18573	tr_19243	tr_20652	tr_7579	tr_8036
AT5G60900	tr_19437	tr_19438	tr_19703	tr_25677	tr_27202	tr_27203	tr_27204	tr_7722
AT5G36160	tr_13375	tr_13376	tr_13377	tr_28226	tr_28227	tr_28228	tr_28801	tr_9534
AT1G24625	AT1G66140	AT1G80730	AT5G01860	AT5G14010	AT5G48890	AT5G57520	tr_15882	tr_28122
AT2G40710	AT2G45250	AT4G37680	AT4G38280	AT4G38290	AT4G38320	AT4G38330	tr_17256	tr_20321
AT1G07725	AT2G28640	AT2G28650	AT2G39380	AT3G09520	AT3G09530	AT3G55150	AT5G59730	tr_18822
AT1G10360	AT1G10370	AT1G27130	AT1G27140	AT1G59670	AT1G59700	AT1G69920	AT1G69930	tr_22529
AT1G54060	AT2G44730	AT3G11100	AT3G14180	AT3G24860	AT3G54390	AT4G17060	AT5G05550	tr_22588
AT1G01660	AT1G01670	AT1G01680	AT1G56030	AT1G56040	AT2G45920	AT3G61390	AT3G61410	tr_24017
AT1G22710	AT1G66570	AT1G71880	AT1G71890	AT2G14670	AT5G06170	AT5G43610	tr_26081	tr_27074
AT1G22240	AT1G35730	AT1G35750	AT1G78160	AT4G08840	AT5G43090	AT5G43110	AT5G56510	tr_26716
AT3G44340	AT4G32640	tr_19805	tr_25777	tr_2983	tr_3272	tr_3389	tr_48
AT3G51230	AT3G55120	AT5G66220	AT5G66230	tr_19135	tr_20373	tr_211	tr_22800
AT5G25930	tr_14667	tr_14668	tr_14669	tr_17431	tr_29060	tr_361	tr_362
AT5G26680	tr_14959	tr_15621	tr_1590	tr_23737	tr_24562	tr_446	tr_7427
AT4G33790	tr_11737	tr_14640	tr_17161	tr_19236	tr_19237	tr_5135	tr_917
AT1G14600	tr_11592	tr_12601	tr_1432	tr_18092	tr_21259	tr_24609	tr_982
AT1G47490	AT1G47500	AT1G49600	AT3G19130	tr_16110	tr_16111	tr_2521	tr_986
AT2G21640	AT3G05570	AT4G39235	tr_1007	tr_12622	tr_14816	tr_17487	tr_23818
AT1G14330	AT1G26930	AT2G02870	tr_1042	tr_13950	tr_17598	tr_19440	tr_4406
AT1G02120	tr_1095	tr_19790	tr_24665	tr_4838	tr_4839	tr_9396	tr_9397
AT1G22180	AT4G08690	tr_1133	tr_13333	tr_14195	tr_14451	tr_2898	tr_29069
AT1G10410	AT1G59650	tr_1143	tr_13590	tr_1513	tr_29092	tr_29141	tr_29142
AT1G67550	tr_10925	tr_11920	tr_11921	tr_1541	tr_15883	tr_16249	tr_16318
AT1G49190	AT1G68210	AT2G01760	AT3G62670	tr_1923	tr_20689	tr_4866	tr_7507
AT3G48710	tr_12338	tr_15309	tr_15447	tr_15588	tr_2184	tr_24285	tr_9659
AT1G07900	AT2G28500	tr_11332	tr_18609	tr_2220	tr_25741	tr_28399	tr_8292
AT1G17450	AT1G58766	AT1G59077	AT1G59453	tr_10544	tr_17368	tr_2265	tr_22964
AT1G54380	AT1G60500	AT1G60530	AT2G42510	tr_2324	tr_25614	tr_2909	tr_6288
AT4G35890	AT5G66100	tr_13597	tr_23082	tr_27234	tr_2897	tr_29385	tr_4168
AT1G02810	AT2G47550	AT4G02330	tr_12076	tr_17630	tr_17733	tr_25203	tr_3207
AT3G49290	AT5G24310	AT5G42030	tr_11054	tr_16944	tr_27008	tr_27813	tr_3316
AT4G33280	tr_10765	tr_13539	tr_14468	tr_17666	tr_17667	tr_3712	tr_3713
AT1G12750	AT1G63120	AT4G23070	AT5G38510	tr_13751	tr_20702	tr_22539	tr_3817
AT4G38060	AT5G65480	tr_11658	tr_14023	tr_16416	tr_16978	tr_3867	tr_9647
AT2G13640	AT2G27780	AT2G32820	AT2G33090	AT2G33300	AT2G38560	AT5G27310	tr_4402
AT1G18280	AT1G62790	AT1G73550	AT1G73560	tr_11402	tr_11403	tr_11671	tr_4917
AT1G12710	AT1G63090	tr_14327	tr_20706	tr_23645	tr_26209	tr_29468	tr_4955
AT1G16420	AT1G79310	AT1G79320	AT1G79330	AT1G79340	AT5G04200	tr_13527	tr_5508
AT3G24440	tr_15026	tr_23786	tr_24526	tr_26708	tr_29400	tr_5610	tr_8407
AT4G29930	AT5G57150	tr_15023	tr_15025	tr_16278	tr_23787	tr_24810	tr_5732
AT1G53870	AT1G53880	AT1G53890	AT1G53900	AT1G72340	AT3G14260	tr_24778	tr_5807
AT2G27110	AT3G06250	AT4G38170	AT4G38180	AT5G18960	tr_15967	tr_15968	tr_6081
AT1G21750	AT1G77510	AT3G62510	tr_21238	tr_24492	tr_6343	tr_6804	tr_8669
AT3G06240	AT3G07870	AT3G23880	tr_11622	tr_15146	tr_22591	tr_6508	tr_7374
AT2G22670	AT5G65670	tr_10121	tr_15697	tr_22365	tr_6659	tr_6989	tr_7198
AT2G35860	AT3G11700	AT3G52370	AT5G05650	AT5G06390	tr_16591	tr_19797	tr_6671
AT4G20990	AT4G21000	AT5G04180	tr_20084	tr_20085	tr_20086	tr_27318	tr_6795
AT5G10760	AT5G10770	tr_12192	tr_16704	tr_16719	tr_7174	tr_8615	tr_8616
AT3G11040	AT3G61010	AT5G05460	tr_10992	tr_22219	tr_23019	tr_7346	tr_9539
AT3G12145	AT5G06860	AT5G06870	tr_13260	tr_16016	tr_16452	tr_22375	tr_7719
AT2G36325	AT3G09930	AT5G03590	AT5G03600	AT5G03610	tr_8265	tr_8971	tr_8972
AT5G11720	tr_10118	tr_15224	tr_22275	tr_24983	tr_26236	tr_8558	tr_9943
AT5G28950	AT5G35695	tr_14473	tr_14700	tr_16868	tr_19143	tr_21185	tr_8697
AT2G36750	AT2G36760	AT2G36770	AT2G36780	AT2G36790	AT2G36800	AT3G53160	tr_8974
AT1G27100	AT1G59710	AT1G69890	AT1G69900	tr_16322	tr_17375	tr_22132	tr_9890
AT3G04060	AT3G29035	AT5G07680	AT5G18270	AT5G39610	AT5G61430	tr_10656	tr_12547
AT1G14460	AT2G02480	tr_10694	tr_13316	tr_20305	tr_26490	tr_28773	tr_28875
AT3G01680	tr_10960	tr_16991	tr_19778	tr_20873	tr_25940	tr_27339	tr_28164
AT1G65290	AT2G44620	AT5G36280	AT5G47630	tr_11104	tr_12244	tr_13878	tr_16525
AT1G55190	AT1G55640	AT3G13710	AT3G13720	AT5G56230	tr_11662	tr_15346	tr_16209
AT1G32770	AT2G46770	AT3G61910	tr_11809	tr_14458	tr_17350	tr_19859	tr_26498
AT1G14840	AT1G24764	AT1G68060	AT2G01750	tr_12522	tr_17153	tr_17272	tr_29057
AT4G33550	tr_12803	tr_12804	tr_17552	tr_18540	tr_21279	tr_24226	tr_29001
AT1G02520	AT1G02530	AT4G01820	AT4G01830	tr_13131	tr_14189	tr_16952	tr_18216
AT4G33260	AT4G33270	AT5G26900	AT5G27080	AT5G27570	AT5G27945	tr_13347	tr_13348
AT4G05350	AT4G12140	AT4G12150	AT4G12190	AT4G12210	AT4G12220	AT5G67120	tr_13424
AT2G26975	AT2G37925	AT3G46900	AT5G59030	AT5G59040	tr_15627	tr_16402	tr_25715
AT2G24390	AT3G28930	AT3G28940	AT3G28950	AT4G31310	AT5G39720	AT5G39730	tr_16389
AT1G33840	AT2G14560	AT3G10986	AT3G11740	AT3G16900	AT3G56180	AT5G01750	tr_16807
AT2G28400	AT3G45210	AT4G04630	AT4G21970	AT4G26950	AT5G03230	AT5G60680	tr_21313
AT1G01070	AT1G11450	AT1G11460	AT3G30340	AT4G01430	AT4G01440	AT4G01450	tr_26198
AT4G37050	AT4G37060	AT4G37070	AT5G43590	tr_28209	tr_29258	tr_29259	tr_29307
AT1G61070	AT2G02100	AT2G02120	AT2G02130	AT2G02140	AT2G02147	AT5G63660	tr_29243
AT1G77100	AT2G41480	AT4G25980	AT5G39580	AT5G64100	AT5G64110	AT5G64120	tr_29265
AT2G36110	AT3G12410	AT3G12420	AT3G12430	AT3G12440	AT3G12460	AT3G12470	tr_29352
AT1G07730	AT2G28670	AT2G39430	AT3G24020	AT3G55230	AT4G13580	tr_29359	tr_29361
AT1G07280	AT2G29670	AT3G47080	tr_10581	tr_20367	tr_29381	tr_35
AT2G26990	tr_144	tr_17145	tr_17175	tr_28246	tr_6583	tr_7407
AT4G13350	AT4G32630	tr_167	tr_18251	tr_23480	tr_29398	tr_3790
AT1G71200	tr_12030	tr_14442	tr_16020	tr_16782	tr_2279	tr_228
AT3G03980	AT3G04000	AT4G13180	AT5G18210	tr_13647	tr_18935	tr_309
AT5G25940	tr_14693	tr_1654	tr_1847	tr_19619	tr_2791	tr_359
AT1G13700	tr_11762	tr_22428	tr_28919	tr_3252	tr_367	tr_7617
AT5G41410	tr_17421	tr_2394	tr_28651	tr_29203	tr_423	tr_688
AT2G41740	AT3G57410	tr_1526	tr_23344	tr_24616	tr_437	tr_4380
AT2G22750	AT2G22760	AT2G22770	AT4G37850	tr_13167	tr_24410	tr_488
AT2G24260	AT4G30980	AT5G64980	tr_1757	tr_17626	tr_3861	tr_581
AT1G48480	AT3G17840	tr_1855	tr_22961	tr_28669	tr_5568	tr_634
AT1G28350	AT2G33840	tr_15558	tr_21908	tr_28713	tr_670	tr_8367
AT1G60640	AT1G67310	tr_17366	tr_17367	tr_5347	tr_709	tr_912
AT4G27350	AT5G54240	tr_13349	tr_14805	tr_16622	tr_3597	tr_722
AT1G02590	AT1G04580	AT2G27150	tr_13942	tr_13944	tr_6868	tr_736
AT1G15210	AT1G59870	tr_13644	tr_13645	tr_16555	tr_26174	tr_954
AT2G01470	AT5G50550	AT5G50650	tr_1052	tr_1132	tr_23732	tr_6119
AT1G64200	AT4G11150	tr_1100	tr_12845	tr_19467	tr_21055	tr_28602
AT3G28680	AT5G22860	tr_1116	tr_25752	tr_25753	tr_25754	tr_28974
AT1G63430	AT5G41180	tr_1121	tr_12520	tr_16793	tr_23753	tr_9995
AT4G14220	AT5G22000	tr_1263	tr_19796	tr_25676	tr_28844	tr_6670
AT5G01660	tr_1271	tr_21521	tr_21522	tr_21523	tr_21524	tr_24343
AT2G40880	AT5G12140	tr_1291	tr_13199	tr_14686	tr_23330	tr_27749
AT1G04100	AT1G04550	AT1G15050	AT2G01200	AT2G33310	AT4G28640	tr_1487
AT2G47870	AT3G62950	tr_10504	tr_11617	tr_1511	tr_19656	tr_23919
AT1G06830	AT2G30540	AT2G47880	AT3G62960	tr_11618	tr_1512	tr_18786
AT1G63300	AT5G41140	tr_1575	tr_23754	tr_26743	tr_7804	tr_9997
AT3G49350	AT5G24390	AT5G41940	tr_1689	tr_18875	tr_27114	tr_6110
AT1G55560	AT1G55570	AT3G13390	AT3G13400	tr_15889	tr_18542	tr_1875
AT3G50840	AT5G66560	tr_18521	tr_21029	tr_2346	tr_28386	tr_7915
AT3G47720	AT5G62520	tr_10423	tr_10424	tr_22209	tr_2402	tr_27591
AT1G75900	tr_13825	tr_20876	tr_20877	tr_20878	tr_20880	tr_2417
AT3G14460	AT3G14470	tr_13235	tr_2543	tr_27839	tr_4383	tr_4384
AT1G22080	AT1G23935	AT1G29030	AT2G34040	AT3G19515	tr_2607	tr_5686
AT1G09250	AT3G05800	AT3G06590	AT3G17100	tr_19916	tr_2621	tr_28958
AT1G13140	AT1G13150	AT1G24540	AT3G26125	tr_10970	tr_24349	tr_2631
AT1G17770	AT1G73100	AT2G05900	AT2G24740	AT5G04940	tr_20614	tr_2658
AT2G42640	AT3G58640	tr_11164	tr_18008	tr_25424	tr_2708	tr_29254
AT2G42690	tr_11902	tr_25425	tr_25426	tr_25429	tr_2709	tr_2711
AT1G03080	AT4G02710	tr_25086	tr_25134	tr_2758	tr_27583	tr_7788
AT1G17520	AT1G72740	tr_19151	tr_2792	tr_28483	tr_29195	tr_6889
AT1G36280	AT4G18440	tr_19621	tr_22610	tr_27753	tr_28456	tr_2914
AT3G02400	AT4G14490	AT5G02130	tr_15489	tr_3001	tr_3002	tr_7237
AT4G16765	AT4G16770	tr_16757	tr_16758	tr_27469	tr_3012	tr_3013
AT1G10090	tr_13103	tr_14970	tr_22524	tr_3041	tr_6609	tr_9426
AT1G31880	AT2G21030	AT2G35600	tr_12056	tr_18402	tr_18494	tr_3054
AT1G14820	tr_20671	tr_3060	tr_3061	tr_6305	tr_6468	tr_9704
AT3G22810	AT4G14740	tr_12373	tr_14876	tr_22384	tr_3071	tr_4579
AT1G05370	AT3G22410	tr_13863	tr_13947	tr_19475	tr_26546	tr_3099
AT1G61340	AT4G05010	AT4G21510	tr_24396	tr_26297	tr_26447	tr_3201
AT3G09710	AT5G03040	tr_11943	tr_19277	tr_25205	tr_3286	tr_5895
AT4G28570	tr_16483	tr_22235	tr_23603	tr_23604	tr_23606	tr_3290
AT1G04160	AT2G20290	AT4G28710	AT5G43900	tr_17506	tr_25533	tr_3422
AT2G18360	AT4G36610	tr_10814	tr_11067	tr_16240	tr_3519	tr_3520
AT5G13980	tr_10938	tr_11009	tr_15568	tr_3693	tr_4772	tr_5155
AT1G45249	tr_11268	tr_12950	tr_15258	tr_19377	tr_26948	tr_3753
AT3G49720	AT5G65810	tr_11750	tr_11751	tr_13447	tr_28639	tr_3917
AT1G27910	tr_11189	tr_13435	tr_14382	tr_14383	tr_21271	tr_4135
AT4G34150	tr_23210	tr_24946	tr_27959	tr_28922	tr_4211	tr_5048
AT2G20120	AT2G20130	tr_10670	tr_17712	tr_22467	tr_25601	tr_4236
AT1G02920	AT1G02930	AT1G02940	AT1G02950	AT2G02930	AT4G02520	tr_4396
AT1G04290	tr_10310	tr_17428	tr_24699	tr_26210	tr_4492	tr_4493
AT1G18270	tr_14038	tr_14422	tr_16022	tr_17422	tr_20940	tr_4506
AT1G51980	AT3G16480	tr_19584	tr_25915	tr_4540	tr_7092	tr_7295
AT3G24810	AT5G48820	tr_17588	tr_17664	tr_25164	tr_4565	tr_9220
AT1G26310	AT1G69120	AT3G30260	tr_22431	tr_24345	tr_4713	tr_8095
AT5G36110	AT5G36130	AT5G36140	tr_15464	tr_22525	tr_26827	tr_4780
AT2G37600	AT3G53740	AT5G02450	tr_10442	tr_10697	tr_27783	tr_4813
AT1G11800	tr_12887	tr_23000	tr_24594	tr_25103	tr_4856	tr_5756
AT1G67270	AT1G67780	AT5G38690	tr_21226	tr_23762	tr_4921	tr_5745
AT3G23550	AT3G23560	tr_10734	tr_21361	tr_24371	tr_4932	tr_5588
AT3G53180	tr_16152	tr_19929	tr_19930	tr_25810	tr_28009	tr_5028
AT1G21280	tr_13614	tr_21951	tr_22008	tr_22364	tr_28829	tr_5142
AT1G12340	AT1G12390	AT1G62880	AT4G12090	tr_5158	tr_6127	tr_6129
AT1G31300	AT4G19645	tr_10484	tr_13156	tr_17881	tr_5172	tr_6571
AT1G02560	tr_10493	tr_15374	tr_16012	tr_18832	tr_5198	tr_8548
AT1G62610	AT1G63380	AT2G17845	AT3G46170	AT3G55290	AT3G55310	tr_5231
AT3G21360	tr_11432	tr_11433	tr_17854	tr_19316	tr_5295	tr_5296
AT5G65890	tr_12107	tr_14643	tr_24995	tr_28469	tr_28470	tr_5435
AT1G64720	tr_13707	tr_21200	tr_22268	tr_25656	tr_25657	tr_5618
AT1G17860	AT1G73260	tr_11192	tr_11193	tr_11194	tr_28252	tr_5622
AT2G19160	AT4G25870	AT4G30060	AT5G57270	tr_18250	tr_23198	tr_5731
AT3G06720	AT4G16143	AT5G49310	tr_19730	tr_19731	tr_22504	tr_5762
AT2G40510	AT2G40590	AT3G56340	tr_18365	tr_25238	tr_26845	tr_5783
AT5G51200	tr_13483	tr_17806	tr_17954	tr_5861	tr_6191	tr_8883
AT1G61630	AT4G05110	AT4G05120	AT4G05130	AT4G05140	tr_12876	tr_6078
AT3G45140	tr_14542	tr_22172	tr_26721	tr_27899	tr_27900	tr_6297
AT1G64170	AT3G17630	AT4G14810	AT4G23700	AT5G41610	tr_6917	tr_7971
AT5G10870	tr_21037	tr_21038	tr_21039	tr_21644	tr_24010	tr_7166
AT3G01390	AT4G23710	tr_11095	tr_20719	tr_20946	tr_28097	tr_7226
AT4G39070	tr_15545	tr_22000	tr_24679	tr_25073	tr_7366	tr_7989
AT1G19320	AT1G75030	AT1G75040	AT1G75050	AT1G77700	AT2G24810	tr_7564
AT2G38870	AT2G38900	tr_19240	tr_23193	tr_23194	tr_28845	tr_7576
AT1G53540	AT3G46230	AT5G59720	tr_19118	tr_27353	tr_27356	tr_7800
AT5G52650	tr_13043	tr_17388	tr_24927	tr_26054	tr_28444	tr_7806
AT1G59640	tr_10887	tr_25443	tr_28687	tr_7813	tr_8637	tr_9277
AT1G47980	tr_14921	tr_14922	tr_21464	tr_27720	tr_7901	tr_8668
AT2G41070	AT3G56850	AT5G42910	tr_16002	tr_19027	tr_25785	tr_8476
AT1G14920	AT1G55580	AT1G66350	AT2G01570	AT3G03450	AT5G17490	tr_8494
AT2G01880	tr_17013	tr_8502	tr_8503	tr_8504	tr_8505	tr_8506
AT1G65010	AT3G02930	AT4G27595	AT4G40020	AT5G16730	tr_14353	tr_8758
AT3G05858	AT5G26620	tr_12194	tr_12195	tr_27398	tr_27399	tr_8850
AT2G42520	AT3G58510	AT3G58570	tr_12864	tr_12865	tr_12866	tr_9904
AT2G37390	AT3G53530	tr_17643	tr_19487	tr_21015	tr_21016	tr_9953
AT1G16370	AT1G16390	AT1G73220	AT1G79360	AT1G79410	tr_10324	tr_21563
AT1G09090	AT4G11230	AT4G25090	AT5G07390	AT5G47910	AT5G51060	tr_10344
AT3G19720	AT4G21215	tr_10669	tr_12410	tr_13682	tr_23243	tr_25600
AT1G10790	tr_10813	tr_13572	tr_15109	tr_16470	tr_20659	tr_26809
AT1G04270	AT1G33850	AT5G09500	AT5G09510	AT5G43640	tr_10918	tr_26151
AT1G06520	tr_11097	tr_11098	tr_11099	tr_16361	tr_21325	tr_25071
AT1G04480	AT2G33370	AT3G04400	tr_11147	tr_13466	tr_21655	tr_26857
AT1G35830	AT3G22160	AT4G15120	AT4G20000	AT4G39720	AT5G65170	tr_11533
AT1G31885	AT2G29870	AT2G34390	AT4G18910	AT4G19030	tr_11640	tr_20836
AT1G74670	AT2G30810	AT3G02885	AT5G15230	tr_11715	tr_12023	tr_13153
AT3G62800	tr_11852	tr_16407	tr_16595	tr_16755	tr_17692	tr_25399
AT5G32440	tr_11923	tr_14495	tr_23189	tr_23744	tr_23745	tr_27524
AT1G09590	AT1G09690	AT1G57660	AT1G57860	tr_12314	tr_23122	tr_23125
AT1G54460	AT3G04630	AT5G28646	tr_12421	tr_16463	tr_20594	tr_22862
AT1G12540	AT1G62975	AT4G25400	AT4G25410	AT5G51780	AT5G51790	tr_12818
AT3G43980	AT3G44010	AT4G33865	tr_12934	tr_15199	tr_16909	tr_29300
AT2G23340	AT3G50260	AT4G36900	AT5G67190	tr_14079	tr_17978	tr_20899
AT1G31170	tr_14279	tr_14280	tr_19870	tr_21803	tr_23367	tr_27779
AT3G02430	AT4G18425	AT4G24310	AT4G28485	AT5G46090	tr_14555	tr_25025
AT1G49420	AT1G51090	AT4G16380	tr_14969	tr_22510	tr_24191	tr_25995
AT5G08640	AT5G43935	AT5G63580	AT5G63590	AT5G63595	AT5G63600	tr_15105
AT1G02650	AT2G47440	AT3G62570	AT4G02100	tr_15958	tr_17006	tr_23527
AT1G28220	AT1G28230	AT1G30840	AT2G33750	tr_16023	tr_16025	tr_18919
AT5G42800	tr_17048	tr_20090	tr_22424	tr_24229	tr_27893	tr_27894
AT3G07360	tr_18625	tr_21291	tr_22066	tr_24069	tr_24517	tr_27385
AT1G69450	tr_19402	tr_21269	tr_22460	tr_23394	tr_24720	tr_28611
AT1G31760	AT2G14880	AT2G35605	AT3G03590	AT3G48600	AT4G34290	tr_19772
AT1G64830	AT2G28010	AT2G28030	AT2G28040	AT2G28220	AT5G33340	tr_19941
AT1G15770	AT1G15772	AT1G15780	AT1G15790	tr_22690	tr_24130	tr_26877
AT2G05850	AT3G52000	AT3G52010	AT3G52020	AT3G56540	AT3G63470	tr_22713
AT1G34355	AT2G34110	AT4G13870	AT4G13885	AT5G40400	tr_25719	tr_27078
AT5G24400	tr_25824	tr_25825	tr_25827	tr_25828	tr_25859	tr_25860
AT1G22950	AT1G47940	AT1G48700	AT1G48740	AT3G18210	AT5G43660	tr_25852
AT1G10470	AT1G19050	AT1G59940	AT1G74890	AT3G48100	AT5G62920	tr_26970
AT1G24807	AT1G24909	AT1G25083	AT1G25155	AT1G25220	AT5G57890	tr_27788
AT1G58430	AT2G24560	AT2G30220	AT2G30310	AT2G31540	AT2G31550	tr_29129
AT1G20480	AT1G20490	AT1G20500	AT1G20510	AT4G05160	AT5G38120	tr_29455
AT3G10560	AT3G10570	AT5G04630	AT5G04660	tr_24687	tr_50
AT5G58740	tr_16499	tr_20363	tr_20487	tr_3057	tr_94
AT3G55950	tr_108	tr_1870	tr_2611	tr_26848	tr_27650
AT2G18990	AT3G25580	AT3G50960	AT5G66410	tr_128	tr_1640
AT4G02400	AT5G08600	AT5G36980	tr_154	tr_15996	tr_16745
AT1G07540	AT3G46590	AT5G59430	tr_156	tr_21064	tr_6870
AT5G10030	AT5G65210	tr_10764	tr_21767	tr_231	tr_8081
AT1G64080	AT5G52870	tr_14627	tr_15899	tr_19262	tr_235
AT2G20580	AT4G28470	tr_13379	tr_25247	tr_267	tr_28231
AT4G19380	tr_16571	tr_19777	tr_20198	tr_27754	tr_335
AT1G80840	AT3G32090	tr_14396	tr_22855	tr_344	tr_4373
AT2G42710	tr_22857	tr_25286	tr_25287	tr_346	tr_347
AT1G09600	AT1G57700	tr_11793	tr_17302	tr_20005	tr_357
AT1G06230	tr_12728	tr_23436	tr_2635	tr_377	tr_7430
AT1G55340	AT3G03880	AT4G20300	tr_17041	tr_477	tr_511
AT3G03870	AT5G18130	tr_16597	tr_23357	tr_495	tr_9738
AT1G14610	AT1G27160	tr_13957	tr_22719	tr_500	tr_9065
AT5G16490	tr_20229	tr_28572	tr_578	tr_860	tr_9249
AT1G11530	AT1G45145	AT3G51030	AT5G42980	tr_4076	tr_593
AT3G48860	AT5G23700	tr_11327	tr_28556	tr_605	tr_8237
AT1G12660	AT1G12663	AT1G12665	AT1G12672	tr_649	tr_9039
AT3G05500	tr_18651	tr_20904	tr_28957	tr_701	tr_9135
AT1G52240	AT1G79860	AT3G16130	tr_15336	tr_24481	tr_729
AT1G18540	AT1G74050	AT1G74060	tr_16451	tr_741	tr_7717
AT1G09580	AT1G21900	AT1G57620	AT3G10780	tr_25297	tr_755
AT1G14910	AT2G01600	tr_25038	tr_27420	tr_27493	tr_775
AT5G27620	tr_14298	tr_15603	tr_17633	tr_19840	tr_816
AT3G07350	AT3G25240	tr_17240	tr_24070	tr_823	tr_8277
AT1G01720	tr_13238	tr_24488	tr_28754	tr_3786	tr_834
AT3G43810	tr_10036	tr_19028	tr_26402	tr_26831	tr_867
AT1G07025	AT1G07030	AT2G30160	tr_29132	tr_6642	tr_885
AT1G35190	AT3G46480	AT3G46490	AT3G46500	tr_10568	tr_905
AT5G10650	AT5G24870	tr_15653	tr_7316	tr_9883	tr_993
AT3G50070	AT5G67260	tr_1004	tr_1898	tr_19017	tr_27401
AT4G24820	tr_1005	tr_19578	tr_27903	tr_28163	tr_6840
AT3G28760	tr_1051	tr_18125	tr_1909	tr_4863	tr_5199
AT1G05490	AT3G24340	tr_1105	tr_15467	tr_7453	tr_9742
AT1G06760	AT2G30620	tr_1118	tr_16464	tr_20593	tr_22863
AT2G12400	tr_1281	tr_14099	tr_25162	tr_29027	tr_9574
AT1G13280	AT3G25760	AT3G25770	AT3G25780	tr_1366	tr_5267
AT1G01550	AT2G46080	AT3G61500	AT4G01360	tr_1448	tr_4869
AT5G57210	tr_1449	tr_15021	tr_19191	tr_20911	tr_23788
AT5G16760	tr_1465	tr_22947	tr_3808	tr_6242	tr_6784
AT1G24120	tr_13574	tr_14766	tr_1514	tr_15994	tr_22390
AT1G23730	AT1G70410	AT5G14740	tr_1545	tr_20761	tr_8080
AT2G42830	AT3G58780	AT4G09960	AT4G18960	tr_1595	tr_28659
AT1G06780	AT2G30575	tr_1663	tr_25944	tr_28372	tr_3731
AT1G29910	AT1G29920	AT1G29930	AT2G34420	AT2G34430	tr_1883
AT3G19000	AT3G19010	tr_17437	tr_1957	tr_5573	tr_5574
AT4G02120	tr_13935	tr_1984	tr_2364	tr_24964	tr_28583
AT2G19330	AT4G26050	AT4G29880	tr_2017	tr_25191	tr_6942
AT1G12450	tr_16912	tr_2053	tr_20738	tr_21448	tr_27994
AT1G52160	AT3G16260	tr_2057	tr_27392	tr_4859	tr_4888
AT1G34120	AT1G71710	tr_12202	tr_2069	tr_27872	tr_2846
AT1G50280	AT3G19850	tr_15620	tr_18435	tr_2122	tr_26888
AT2G24070	AT4G30710	AT4G30740	tr_14852	tr_2157	tr_5114
AT4G25040	tr_13173	tr_2194	tr_23985	tr_28551	tr_3789
AT3G11590	tr_2212	tr_26332	tr_4314	tr_8174	tr_9310
AT1G76560	AT2G47400	AT3G62410	tr_2235	tr_23039	tr_24233
AT4G39460	tr_2254	tr_26339	tr_3309	tr_3819	tr_6080
AT5G08440	AT5G23490	AT5G23510	tr_10794	tr_2260	tr_24697
AT1G18150	AT1G73670	AT2G01450	AT3G18040	tr_2303	tr_25650
AT3G23270	AT4G14368	tr_2314	tr_23282	tr_4993	tr_7390
AT1G56300	tr_18734	tr_2322	tr_24100	tr_4509	tr_9119
AT2G04395	AT2G05210	tr_13822	tr_2387	tr_28166	tr_9684
AT3G02850	AT5G37500	tr_19104	tr_21950	tr_2434	tr_28158
AT3G50090	AT3G50100	AT5G05540	AT5G67240	tr_2471	tr_5569
AT1G13830	AT2G03505	tr_16760	tr_21798	tr_2486	tr_7635
AT5G46030	tr_14049	tr_18037	tr_21208	tr_24903	tr_2532
AT5G42250	tr_13833	tr_15013	tr_22039	tr_2539	tr_5220
AT1G10350	AT1G59725	tr_16972	tr_22133	tr_2602	tr_29146
AT2G18190	AT2G18193	AT3G50930	AT3G50940	tr_2614	tr_2615
AT2G27980	tr_24780	tr_25436	tr_2665	tr_28811	tr_28858
AT1G23030	AT1G71020	tr_21223	tr_24104	tr_2680	tr_26919
AT3G27260	AT5G63320	tr_14946	tr_20966	tr_22326	tr_2800
AT4G24220	tr_11273	tr_11274	tr_19373	tr_26004	tr_2828
AT3G02140	AT3G29575	tr_24309	tr_27752	tr_2915	tr_9455
AT4G18050	AT5G46540	tr_11912	tr_19270	tr_2934	tr_5724
AT2G27140	AT5G04890	AT5G20970	tr_10200	tr_13940	tr_2977
AT4G25000	tr_21000	tr_28854	tr_2988	tr_3748	tr_4526
AT2G39790	AT2G39795	AT2G46190	AT3G55605	tr_3006	tr_3942
AT3G23890	AT5G53960	tr_20371	tr_23918	tr_3016	tr_9334
AT3G04910	AT5G28080	tr_20288	tr_20640	tr_3097	tr_9448
AT1G51500	AT3G21080	AT3G21090	tr_14176	tr_28385	tr_3275
AT3G49140	AT5G24060	tr_16122	tr_16200	tr_21364	tr_3300
AT3G11180	AT5G05600	tr_12811	tr_14673	tr_26847	tr_3301
AT3G22360	AT3G22370	AT3G27620	tr_24711	tr_27031	tr_3425
AT1G58110	AT4G06598	tr_11253	tr_14787	tr_24462	tr_3503
AT3G46640	AT5G59570	tr_21066	tr_21470	tr_3508	tr_5581
AT1G35860	AT1G35880	AT3G46740	AT4G09080	tr_21468	tr_3510
AT1G47530	tr_21308	tr_21310	tr_28390	tr_3550	tr_4365
AT4G13040	tr_14502	tr_17510	tr_27057	tr_3578	tr_9601
AT1G03970	AT5G44080	tr_17905	tr_25360	tr_28852	tr_3602
AT1G09940	AT1G58290	AT2G31250	tr_19880	tr_21258	tr_3615
AT4G08390	tr_15648	tr_22464	tr_25111	tr_29111	tr_3755
AT5G55390	tr_15107	tr_16662	tr_22594	tr_3775	tr_7753
AT3G16350	tr_18445	tr_29334	tr_3804	tr_5350	tr_5351
AT1G10680	AT4G25960	tr_21396	tr_21397	tr_22867	tr_3812
AT1G21140	AT1G76800	AT3G25190	AT3G43630	AT3G43660	tr_3814
AT2G22560	AT5G10500	tr_11223	tr_11659	tr_16376	tr_3870
AT2G22810	AT3G49700	AT4G08040	AT4G37770	AT5G65800	tr_3918
AT2G34200	AT2G37950	AT2G45530	AT5G05830	AT5G59000	tr_3969
AT1G26110	tr_17684	tr_23378	tr_27957	tr_3973	tr_5356
AT1G67090	AT5G38410	AT5G38420	AT5G38430	tr_3981	tr_3982
AT3G07200	AT5G48655	tr_22071	tr_24075	tr_27056	tr_4030
AT3G18600	tr_14446	tr_25139	tr_26711	tr_28866	tr_4157
AT2G01050	tr_10346	tr_19197	tr_20747	tr_25965	tr_4214
AT3G01130	AT5G15320	tr_21499	tr_26246	tr_29101	tr_4339
AT1G17290	AT1G72330	tr_11155	tr_17702	tr_22853	tr_4404
AT2G46610	AT3G61860	tr_18420	tr_21546	tr_24129	tr_4436
AT1G50410	AT3G16600	AT3G20010	tr_10398	tr_22489	tr_4529
AT3G24870	AT3G24880	tr_10736	tr_11532	tr_28512	tr_4571
AT2G39130	AT3G54830	tr_12130	tr_13406	tr_13407	tr_4590
AT1G24793	AT1G24880	AT1G25054	AT1G25145	AT1G25210	tr_4610
AT3G06770	AT3G16850	AT5G49215	tr_14913	tr_21393	tr_4655
AT1G67070	AT3G02570	tr_12383	tr_14625	tr_23363	tr_4668
AT3G06390	AT4G15610	tr_18768	tr_23609	tr_4688	tr_5063
AT1G65080	AT3G44370	tr_10316	tr_12109	tr_15916	tr_4731
AT1G32230	AT2G35510	tr_15461	tr_22635	tr_29368	tr_4806
AT1G05730	AT1G05740	AT2G31725	AT2G43720	tr_18911	tr_4915
AT1G50050	AT1G50060	tr_25712	tr_25713	tr_25714	tr_4929
AT2G17390	AT4G35450	tr_22943	tr_23104	tr_23105	tr_4958
AT5G19485	tr_13025	tr_13857	tr_15541	tr_17406	tr_5004
AT1G02300	AT1G02305	AT4G01610	tr_11116	tr_11117	tr_5092
AT2G37870	tr_12635	tr_19690	tr_5184	tr_9792	tr_9793
AT2G23810	AT4G28050	AT4G30430	tr_21123	tr_28151	tr_5223
AT2G41340	AT3G54490	AT3G57080	tr_5228	tr_9670	tr_9671
AT4G17730	AT5G46860	tr_16965	tr_20777	tr_23005	tr_5244
AT1G13300	AT1G25550	AT1G68670	AT3G25790	tr_18791	tr_5264
AT5G23240	tr_18437	tr_21273	tr_25726	tr_5269	tr_8202
AT1G67230	tr_10011	tr_19552	tr_20688	tr_25765	tr_5354
AT2G11520	tr_10034	tr_16492	tr_16670	tr_23389	tr_5381
AT2G43650	AT3G28230	tr_16880	tr_5419	tr_8238	tr_9827
AT1G67890	AT3G06620	AT3G06630	AT3G06640	AT5G49470	tr_5490
AT4G20330	AT4G21010	tr_16588	tr_20698	tr_22536	tr_5491
AT1G26960	AT1G69780	tr_17837	tr_25466	tr_25904	tr_5705
AT1G29530	AT2G34310	AT4G18070	tr_19272	tr_23667	tr_5726
AT1G03730	AT4G03600	AT4G28330	AT4G28340	tr_20792	tr_5813
AT4G28290	tr_20795	tr_28316	tr_5817	tr_7863	tr_8879
AT4G26466	AT5G56170	tr_13364	tr_25243	tr_5819	tr_8877
AT1G13390	AT1G68490	tr_10805	tr_14691	tr_15423	tr_5889
AT4G21580	tr_10476	tr_24315	tr_25173	tr_5986	tr_7509
AT1G11080	AT1G61130	AT4G15100	tr_10716	tr_14894	tr_5996
AT3G46100	AT5G03406	tr_12871	tr_15008	tr_25815	tr_6074
AT1G03040	AT4G02590	tr_22457	tr_25083	tr_6104	tr_8702
AT5G07880	AT5G61210	tr_18698	tr_19806	tr_26896	tr_6141
AT2G10930	AT5G48500	tr_13529	tr_13694	tr_16342	tr_6161
AT3G42170	tr_12489	tr_20527	tr_21875	tr_6391	tr_9477
AT3G22570	AT3G22580	AT3G22600	AT4G14815	tr_6395	tr_7954
AT3G13010	AT3G13020	AT3G13030	tr_17119	tr_21571	tr_6524
AT4G09012	AT5G39800	AT5G40080	tr_16293	tr_22493	tr_6590
AT5G10570	AT5G65640	tr_15695	tr_6658	tr_7199	tr_7200
AT5G11670	AT5G25880	tr_19509	tr_25595	tr_6731	tr_8623
AT1G15910	AT1G80790	AT4G00380	tr_11191	tr_6746	tr_6747
AT3G03150	AT5G17165	tr_12605	tr_26443	tr_6902	tr_7491
AT1G34200	AT1G66130	AT4G09670	tr_20941	tr_23822	tr_6919
tr_17526	tr_26583	tr_6941	tr_8645	tr_8646
AT4G20270	tr_13820	tr_14207	tr_23151	tr_25358	tr_6945
AT5G12170	AT5G19380	tr_20338	tr_25505	tr_26787	tr_7013
AT5G12890	tr_19430	tr_19431	tr_21965	tr_23224	tr_7162
AT3G46970	tr_17613	tr_22363	tr_23223	tr_7163	tr_8860
AT5G10440	AT5G65420	tr_13843	tr_28195	tr_7182	tr_9971
AT5G57565	AT5G57630	tr_20343	tr_27257	tr_28168	tr_7290
AT5G10490	tr_12311	tr_13145	tr_19132	tr_27664	tr_7309
AT3G24550	tr_16994	tr_17708	tr_17709	tr_22465	tr_7456
AT1G30760	AT2G34790	AT5G44380	AT5G44390	AT5G44400	tr_7600
AT1G63520	AT4G11450	tr_16015	tr_18320	tr_19850	tr_7624
AT1G43700	tr_13914	tr_18650	tr_19857	tr_20076	tr_7639
AT1G25470	AT1G49120	AT1G68550	AT3G25890	tr_20936	tr_7675
AT1G64530	AT4G24020	tr_13278	tr_15178	tr_16090	tr_7683
AT3G09770	AT3G53410	AT5G03200	tr_16315	tr_7973	tr_8926
AT4G02340	tr_11499	tr_12709	tr_15751	tr_15752	tr_8011
AT5G01075	tr_10631	tr_21186	tr_24524	tr_29299	tr_8098
AT3G10820	AT5G05140	tr_12496	tr_24580	tr_24581	tr_8118
AT4G25160	AT5G51270	AT5G61550	tr_8182	tr_8225	tr_8227
AT1G16225	AT1G16230	AT1G16240	AT1G79590	tr_20233	tr_8188
AT1G36150	AT2G13820	AT4G08670	AT5G09370	AT5G64080	tr_8200
AT2G37670	AT5G02430	tr_15750	tr_18550	tr_25397	tr_8214
AT1G06020	AT1G06030	AT1G50390	AT2G31390	AT3G59480	tr_8247
AT3G07340	AT5G48560	tr_18925	tr_19449	tr_20157	tr_8278
AT3G13210	AT3G51110	AT5G41770	AT5G45990	tr_25258	tr_8380
AT2G07440	AT2G41310	AT3G57040	tr_12065	tr_15194	tr_8403
AT1G33030	AT1G51990	AT5G54160	tr_13925	tr_22153	tr_8579
AT3G47820	AT5G62560	AT5G65200	tr_24534	tr_29031	tr_8586
AT4G39700	tr_10741	tr_18264	tr_19876	tr_28380	tr_8781
AT1G05840	AT3G02740	tr_13510	tr_20932	tr_27658	tr_8949
AT3G08790	AT4G32760	tr_15511	tr_21703	tr_22082	tr_9027
AT5G39450	AT5G39460	AT5G39470	AT5G39480	AT5G39490	tr_9096
AT1G01030	AT2G46870	AT3G61970	AT4G01500	tr_15552	tr_9159
AT1G33990	AT4G09900	AT5G38360	tr_28525	tr_28648	tr_9213
AT5G14620	AT5G15380	tr_14972	tr_18196	tr_27500	tr_9257
AT1G51210	AT5G03490	tr_15533	tr_25700	tr_25701	tr_9266
AT1G08910	AT5G41580	tr_18360	tr_24124	tr_26019	tr_9292
AT5G67090	tr_12947	tr_17968	tr_17970	tr_25468	tr_9508
AT1G16680	AT1G79030	tr_10178	tr_17477	tr_18974	tr_9518
AT2G40390	AT5G64190	tr_22667	tr_22668	tr_22967	tr_9536
AT1G47128	AT4G11310	AT4G11320	AT4G23520	AT5G43060	tr_9593
AT1G14260	AT2G02960	tr_12026	tr_16335	tr_25801	tr_9620
AT1G18530	AT3G25600	tr_12407	tr_14283	tr_22166	tr_9681
AT1G30530	AT5G17030	AT5G17040	AT5G17050	tr_28167	tr_9716
AT2G19910	AT2G19920	AT2G19930	tr_16260	tr_18567	tr_9728
AT1G76750	AT2G21740	AT2G21750	AT4G39340	AT5G64720	tr_9783
AT2G17660	AT3G48450	AT4G35655	AT5G40645	AT5G63270	tr_9809
AT2G19750	AT4G29390	AT5G56670	tr_14402	tr_25742	tr_9811
AT1G76880	AT1G76890	tr_20074	tr_21682	tr_28680	tr_9865
AT4G27610	AT4G27620	tr_10037	tr_21919	tr_26400	tr_26832
AT1G29350	AT1G29370	AT4G18150	AT5G46380	tr_10236	tr_14221
AT2G24050	AT4G30680	AT5G57870	tr_10483	tr_13127	tr_13128
AT1G18670	AT1G74330	tr_10648	tr_18695	tr_28008	tr_28292
AT1G21160	AT1G76720	AT1G76810	AT1G76820	AT2G27700	tr_10677
AT3G51950	AT3G63450	tr_10728	tr_12786	tr_17380	tr_28389
AT3G19510	AT3G19530	tr_10743	tr_15880	tr_16160	tr_26987
AT2G02955	AT4G01335	AT4G01340	tr_10945	tr_17448	tr_23683
AT4G23990	AT4G24000	AT4G24010	tr_11086	tr_21556	tr_29303
AT4G24240	tr_11271	tr_12939	tr_17982	tr_23285	tr_27404
AT4G11350	AT4G23490	AT5G41460	tr_11802	tr_13287	tr_15405
AT1G74280	AT1G74290	AT1G74300	AT2G36290	tr_11927	tr_17775
AT5G13430	AT5G13440	tr_12053	tr_18306	tr_27768	tr_28136
AT2G39390	AT3G09500	AT3G55170	AT5G02610	tr_12432	tr_24247
AT1G59820	tr_12530	tr_12927	tr_15359	tr_18842	tr_21931
AT1G24150	AT1G59910	AT1G70140	tr_12532	tr_23982	tr_24923
AT5G41210	AT5G41220	AT5G41240	tr_12606	tr_23119	tr_23749
AT1G32270	AT2G35460	AT2G35980	AT3G11650	AT5G06320	tr_12672
AT2G23960	AT2G23970	AT4G30530	AT4G30540	AT4G30550	tr_12689
AT1G18880	AT3G47960	AT5G62680	tr_12735	tr_17650	tr_20423
AT3G22970	AT4G14620	tr_12762	tr_20234	tr_26140	tr_26327
AT3G28345	AT3G28360	AT3G28380	AT3G28390	AT3G28415	tr_12785
AT1G30620	AT2G34850	AT4G20460	AT5G44480	tr_12958	tr_17040
AT1G49200	AT1G49210	AT1G49220	AT3G18773	tr_13008	tr_17075
AT2G45360	AT3G60780	tr_13118	tr_14335	tr_14869	tr_17866
AT1G12020	AT1G24270	AT1G62422	AT5G13090	tr_13656	tr_20533
AT1G44180	AT1G44820	AT4G38220	tr_13662	tr_18266	tr_20286
AT2G37400	AT3G09490	AT3G53560	AT5G02590	tr_13722	tr_19489
AT1G47780	AT1G47786	AT1G52695	AT1G52700	AT3G15650	tr_13756
AT3G56190	tr_13977	tr_16741	tr_22670	tr_22671	tr_24978
AT1G12260	AT1G62700	AT2G18060	AT4G36160	AT5G66300	tr_14120
AT2G19460	AT5G11970	tr_14244	tr_17852	tr_21405	tr_23576
AT1G07410	AT3G46830	AT4G03156	AT4G08190	AT5G59150	tr_14273
AT2G20400	tr_14357	tr_20744	tr_23662	tr_25345	tr_29007
AT1G69080	AT2G03720	AT4G13450	tr_14429	tr_19602	tr_29176
AT1G47710	AT2G25240	AT2G26390	AT2G35580	AT3G45220	tr_14461
AT1G32300	AT2G46740	AT2G46750	AT2G46760	AT5G56490	tr_14503
AT1G14890	AT1G23205	AT1G70720	AT2G01610	tr_14574	tr_18081
AT2G44740	AT3G21870	AT5G07450	AT5G61650	tr_14579	tr_18003
AT4G24180	AT4G36000	AT4G38660	tr_14726	tr_18728	tr_28387
AT4G25940	AT5G57200	tr_15020	tr_16279	tr_21503	tr_23789
AT1G18790	AT1G74480	AT4G35590	AT5G53040	AT5G66990	tr_15080
AT2G46225	tr_15397	tr_19799	tr_21884	tr_24836	tr_29157
AT1G23170	AT1G70770	AT2G18070	AT3G11880	tr_15484	tr_27419
AT1G32510	AT4G17980	AT5G46590	tr_15520	tr_25611	tr_28704
AT1G51420	AT2G35840	AT3G52340	AT3G54270	tr_15698	tr_18804
AT4G08990	AT4G13610	AT4G14140	AT5G49160	tr_15875	tr_25597
AT5G10750	AT5G24990	AT5G25010	AT5G25020	tr_16720	tr_25000
AT1G29170	AT2G34150	AT2G38440	AT4G18600	AT5G01730	tr_16744
AT2G03510	tr_16762	tr_19392	tr_19393	tr_22425	tr_22426
AT2G35658	AT4G16840	tr_16779	tr_21580	tr_22927	tr_23979
AT2G41475	AT5G07190	AT5G62200	AT5G62210	tr_17000	tr_25865
AT1G02980	AT1G43140	AT1G59790	AT1G59800	AT4G02570	tr_17138
AT1G14870	AT1G14880	AT1G68610	AT5G35525	tr_17143	tr_21820
AT2G20240	AT4G28760	AT5G43880	tr_17505	tr_23711	tr_25757
AT1G09550	AT1G57590	AT3G05910	AT5G26670	tr_18153	tr_27310
AT4G26760	AT5G55230	tr_18277	tr_24099	tr_27531	tr_29333
AT2G42150	AT2G44430	AT3G57980	AT3G60110	tr_18289	tr_21385
AT1G05291	AT1G11500	AT2G32280	AT4G21310	tr_18685	tr_27913
AT2G27330	AT3G46020	AT5G03580	AT5G06210	AT5G59860	tr_18829
AT2G39400	AT2G39410	AT2G39420	AT3G55180	AT3G55190	tr_19136
AT3G22310	AT3G22330	tr_19161	tr_22443	tr_26414	tr_29232
AT1G61050	AT2G38150	AT2G38152	AT3G09020	AT5G01250	tr_19305
AT1G03550	AT2G20840	tr_19356	tr_20395	tr_26287	tr_27444
AT2G18200	AT2G18210	AT3G50900	AT4G36500	AT5G66490	tr_19526
AT2G07020	AT2G24370	AT4G31230	AT5G20310	AT5G35380	tr_20897
AT2G36490	AT3G10010	AT4G04957	tr_21604	tr_28244	tr_28245
AT3G02870	AT4G16490	tr_21625	tr_21626	tr_21627	tr_21629
AT1G20405	AT1G20680	AT1G20730	AT1G20740	AT4G38260	tr_22546
AT3G02640	AT5G16250	AT5G36710	AT5G36800	tr_22793	tr_22795
AT1G61795	AT4G04900	AT4G21745	tr_23141	tr_23240	tr_27919
AT1G64440	AT3G28530	AT4G10960	AT4G23920	tr_23261	tr_27710
AT5G05390	tr_23403	tr_23404	tr_25988	tr_25989	tr_25990
AT1G01620	AT2G45960	AT3G61430	AT4G00430	AT4G23400	tr_23763
AT1G32100	AT4G13660	tr_23848	tr_27769	tr_27770	tr_27771
AT1G62810	AT3G43670	AT4G12270	AT4G12280	AT4G12290	tr_24023
AT4G25240	AT5G51480	tr_24108	tr_26175	tr_28156	tr_29047
AT1G54970	AT2G47530	AT2G47540	AT3G62680	AT4G02270	tr_24131
AT1G13130	AT3G26140	AT5G16700	AT5G17500	tr_24350	tr_24351
AT1G04240	AT3G23030	AT4G14560	AT5G43700	tr_25081	tr_26144
AT1G49260	AT1G53470	AT1G78610	AT3G14810	tr_25353	tr_29179
AT3G01710	AT3G27350	AT5G40700	tr_25731	tr_28409	tr_29338
AT1G64000	AT2G46130	AT3G62340	AT5G41570	AT5G49520	tr_26020
AT1G09350	AT1G56600	AT1G60450	AT1G60470	AT2G47180	tr_26719
AT1G45201	AT1G56630	AT3G14360	AT5G42930	AT5G67050	tr_26945
AT1G35470	AT4G09200	AT4G09250	AT4G09310	AT4G09340	tr_28027
AT1G24577	AT1G67910	AT3G13227	AT3G56500	AT5G55980	tr_29394
AT1G51950	AT3G16500	tr_15	tr_3424	tr_363
AT5G04600	tr_24044	tr_51	tr_5369	tr_805
AT1G15150	AT1G15160	AT1G15170	AT1G15180	tr_59
AT4G16100	AT5G49220	tr_10912	tr_140	tr_22899
AT1G55365	AT3G13500	tr_148	tr_17042	tr_476
AT1G06260	tr_149	tr_26731	tr_28235	tr_28236
AT1G10530	AT1G60010	tr_153	tr_15997	tr_22040
AT3G51480	tr_11470	tr_15052	tr_223	tr_794
AT1G54710	tr_245	tr_24982	tr_4808	tr_9842
AT5G20230	tr_15285	tr_22549	tr_25816	tr_276
AT5G04930	tr_12984	tr_23830	tr_28110	tr_296
AT4G27640	tr_17464	tr_17491	tr_24868	tr_297
AT1G72510	AT2G09970	tr_11892	tr_329	tr_5797
AT1G54115	AT3G14070	AT5G17850	AT5G17860	tr_330
AT1G15930	AT2G32060	tr_15655	tr_25946	tr_342
AT2G19520	AT4G29730	tr_10785	tr_22859	tr_349
AT1G16190	AT1G79650	tr_21248	tr_21441	tr_353
AT3G45577	AT3G45590	AT5G60230	tr_1086	tr_355
AT1G32540	tr_25613	tr_27537	tr_2910	tr_389
AT1G53430	AT1G53440	tr_12486	tr_25155	tr_416
AT3G52610	tr_28597	tr_466	tr_5366	tr_7006
AT5G04980	tr_25871	tr_523	tr_8475	tr_9231
AT5G49690	tr_10291	tr_19804	tr_543	tr_544
AT5G43150	tr_21881	tr_29301	tr_3098	tr_545
AT2G23910	AT4G30470	tr_15782	tr_555	tr_6285
AT1G26260	AT1G68920	tr_15569	tr_22444	tr_556
AT3G01570	AT3G27660	AT5G40420	tr_568	tr_771
AT1G10840	tr_12286	tr_19484	tr_579	tr_859
AT2G01640	tr_14101	tr_14198	tr_17468	tr_646
AT3G12390	AT5G13850	tr_20613	tr_26522	tr_652
AT3G09830	AT5G03320	tr_655	tr_8939	tr_9016
AT1G47900	tr_14112	tr_17934	tr_18947	tr_663
AT4G36880	tr_18199	tr_23287	tr_2604	tr_685
AT2G23930	AT3G11500	tr_14021	tr_21048	tr_723
AT1G06700	AT2G30730	AT2G30740	tr_5143	tr_733
AT3G63030	AT4G00416	AT4G22745	tr_25181	tr_744
AT2G03810	tr_22436	tr_23225	tr_4719	tr_753
AT1G70750	tr_27421	tr_27492	tr_774	tr_9409
AT3G15190	tr_17342	tr_4422	tr_5689	tr_781
AT5G19900	tr_19178	tr_19665	tr_3441	tr_782
AT1G27850	tr_10927	tr_13439	tr_18410	tr_838
AT3G23770	AT4G14080	tr_24723	tr_840	tr_9387
AT5G26570	tr_16460	tr_1705	tr_8459	tr_856
AT2G01060	tr_10767	tr_18763	tr_23872	tr_863
AT1G29060	AT4G14600	tr_19026	tr_25786	tr_864
AT3G46580	AT5G59380	tr_25113	tr_8404	tr_883
AT4G27585	AT5G54100	tr_13739	tr_27802	tr_997
AT2G23290	AT3G50060	AT4G37260	AT5G67300	tr_1002
AT3G02750	tr_1030	tr_20931	tr_27660	tr_5829
AT3G28020	AT3G48770	tr_1091	tr_22647	tr_22648
AT1G64330	AT5G41790	tr_1103	tr_4729	tr_7993
AT5G24320	AT5G53500	tr_1115	tr_15171	tr_27022
AT3G26070	AT3G26080	tr_1128	tr_12799	tr_25749
AT3G54790	tr_1167	tr_17015	tr_27573	tr_28007
AT1G11700	AT1G61930	AT4G21930	tr_1170	tr_24600
AT4G34700	tr_1212	tr_13918	tr_23991	tr_5909
AT4G31910	AT5G41040	tr_1221	tr_12551	tr_24301
AT1G12110	tr_1259	tr_1800	tr_21157	tr_7074
AT1G43310	AT3G01550	AT5G33320	tr_1279	tr_15740
AT1G47740	tr_1299	tr_15834	tr_27083	tr_5263
AT1G63980	tr_10627	tr_1300	tr_18135	tr_21935
AT4G10250	tr_10749	tr_1342	tr_1599	tr_5029
AT2G40940	tr_1353	tr_19729	tr_19995	tr_23258
AT1G02816	AT4G02370	tr_1354	tr_19725	tr_28066
AT5G04460	tr_10123	tr_12128	tr_1356	tr_8199
AT4G38225	tr_11588	tr_1380	tr_2591	tr_9743
AT3G23390	AT4G14320	tr_1411	tr_21149	tr_4106
AT1G23380	AT1G70510	tr_12098	tr_1423	tr_24077
AT3G27010	AT5G08330	AT5G23280	tr_1459	tr_16317
AT5G07340	AT5G61790	tr_1484	tr_4423	tr_6160
AT4G15510	tr_1531	tr_29249	tr_5087	tr_7377
AT3G05810	AT5G26800	tr_11322	tr_13653	tr_1534
AT2G46680	AT3G61890	tr_1537	tr_22395	tr_27817
AT1G12240	AT1G62660	tr_1558	tr_27102	tr_27530
AT1G11720	tr_1568	tr_18673	tr_22211	tr_7379
AT5G23570	tr_11187	tr_11578	tr_1572	tr_2253
AT2G44040	AT3G59890	tr_1586	tr_21932	tr_5081
AT1G33770	AT1G71530	AT4G10010	tr_1594	tr_28661
AT2G29700	AT5G05710	tr_1607	tr_18502	tr_20365
AT2G33880	AT5G45980	AT5G46010	tr_1610	tr_20857
AT5G49820	tr_10692	tr_1624	tr_21090	tr_7423
AT3G20250	AT4G25880	tr_1642	tr_21472	tr_3672
AT1G30135	AT2G34600	tr_1666	tr_1667	tr_26617
AT1G14740	AT3G07780	AT5G48160	tr_1674	tr_18904
AT4G17410	AT5G47430	tr_1684	tr_21354	tr_4151
AT3G08000	tr_1688	tr_23108	tr_23370	tr_7287
AT2G19900	tr_14929	tr_1711	tr_28881	tr_3909
AT2G41870	AT3G57540	tr_14232	tr_15757	tr_1712
AT1G03210	AT4G02850	AT4G02860	tr_1761	tr_17627
AT3G57170	AT5G08630	tr_17399	tr_1765	tr_2467
AT3G05970	tr_13549	tr_15636	tr_17767	tr_1784
AT4G33920	tr_16681	tr_1803	tr_26694	tr_4686
AT3G27920	AT5G14750	AT5G40330	tr_1816	tr_22206
AT1G56550	AT4G01220	AT4G01750	AT4G01770	tr_1826
AT2G33450	tr_1866	tr_21697	tr_24997	tr_8226
AT2G36680	AT3G53120	tr_11297	tr_1897	tr_25566
AT2G01275	AT5G38070	tr_1918	tr_22138	tr_5892
AT3G23930	AT4G13540	tr_11590	tr_1929	tr_23132
AT3G06455	AT4G01000	tr_17110	tr_1939	tr_28489
AT5G01220	tr_10820	tr_10875	tr_1942	tr_19684
AT3G27390	AT5G40640	tr_1989	tr_25734	tr_9810
AT3G03190	AT5G17220	tr_1997	tr_25973	tr_27243
AT4G27280	AT5G54490	tr_17386	tr_2000	tr_23648
AT1G58080	tr_14570	tr_17036	tr_2016	tr_21439
AT5G55860	tr_14425	tr_2026	tr_29337	tr_9672
AT2G48130	tr_2037	tr_21432	tr_3082	tr_6845
AT5G51690	tr_12472	tr_15970	tr_2054	tr_20736
AT4G11910	AT4G11911	AT4G22920	tr_2061	tr_2226
AT1G09812	AT1G58007	AT4G28170	tr_2072	tr_6947
AT5G53110	tr_18966	tr_2114	tr_28214	tr_28215
AT2G01130	tr_11498	tr_2120	tr_23438	tr_26429
AT4G20780	AT5G44460	tr_2123	tr_27167	tr_6882
AT1G53210	tr_10754	tr_16099	tr_2136	tr_27003
AT1G25370	AT1G68340	tr_15602	tr_2142	tr_21583
AT4G25835	AT4G30250	AT5G57480	tr_2144	tr_25262
AT3G11490	tr_14218	tr_2203	tr_22103	tr_4617
AT1G23110	AT1G70900	tr_16933	tr_2225	tr_28522
AT4G26490	AT5G56050	AT5G56070	tr_12495	tr_2233
AT1G13020	AT3G26400	tr_2242	tr_22618	tr_24357
AT1G05710	AT1G31050	AT2G31730	tr_2272	tr_2821
AT3G21510	tr_17114	tr_2290	tr_28383	tr_8268
AT1G06180	AT2G31180	AT3G23250	tr_19517	tr_2316
AT1G43850	tr_15673	tr_17833	tr_2340	tr_29098
AT5G66600	tr_12558	tr_13207	tr_2348	tr_7914
AT1G23340	AT1G70550	tr_2353	tr_6324	tr_7662
AT3G23910	AT3G24255	tr_2360	tr_3833	tr_9377
AT3G20000	tr_2411	tr_24471	tr_26357	tr_6038
AT1G53260	AT1G72530	AT3G15000	tr_23433	tr_2432
AT1G14390	AT2G02780	tr_24557	tr_2477	tr_3569
AT1G02660	tr_17007	tr_2487	tr_27564	tr_8572
AT5G18590	tr_10406	tr_2506	tr_27245	tr_3129
AT1G27660	tr_19521	tr_2514	tr_2845	tr_28794
AT1G55130	AT3G13772	tr_16805	tr_2553	tr_7805
AT1G18940	AT1G74780	AT2G34350	AT2G34355	tr_2586
AT2G16380	AT2G21540	AT4G34580	AT4G39180	tr_2617
AT4G10320	tr_15096	tr_23314	tr_2622	tr_2660
AT4G33980	AT5G42900	tr_15255	tr_2628	tr_2985
AT2G31953	AT2G31957	tr_18512	tr_2630	tr_7375
AT1G54385	AT3G03970	tr_13651	tr_2640	tr_9353
AT2G16770	AT4G35040	tr_22224	tr_2668	tr_27722
AT4G32770	tr_23427	tr_23429	tr_2671	tr_5869
AT1G71015	AT2G01340	tr_24102	tr_2679	tr_26921
AT5G17450	tr_21222	tr_22140	tr_2681	tr_5893
AT2G42590	tr_10872	tr_11162	tr_12670	tr_2705
AT3G61050	tr_11850	tr_15324	tr_2726	tr_3699
AT5G09350	AT5G64070	tr_18152	tr_19130	tr_2782
AT1G76950	tr_10076	tr_11787	tr_12700	tr_2802
AT5G47030	tr_12801	tr_21484	tr_23615	tr_2816
AT1G26750	tr_11844	tr_23910	tr_2867	tr_6211
AT5G61520	tr_2932	tr_4739	tr_6279	tr_6280
AT3G15300	AT5G53830	tr_21122	tr_2941	tr_6612
AT1G52910	AT3G15480	AT4G27435	tr_2956	tr_8215
AT5G37660	tr_18369	tr_27527	tr_2979	tr_9483
AT1G62180	AT4G04610	AT4G21990	tr_27938	tr_3007
AT5G47400	tr_21358	tr_3015	tr_4468	tr_9333
AT4G17330	tr_26643	tr_3018	tr_4152	tr_9336
AT1G14450	AT2G02510	tr_21040	tr_3020	tr_3034
AT1G10900	AT1G60890	tr_25488	tr_3039	tr_9796
AT3G45010	AT5G22960	AT5G22980	tr_26638	tr_3042
AT3G02440	AT5G15890	AT5G15900	tr_11100	tr_3069
AT3G22790	AT4G14760	tr_18262	tr_3075	tr_4580
AT3G22760	AT3G22780	AT4G14770	tr_18648	tr_3076
AT1G05470	AT2G32010	tr_18646	tr_24388	tr_3081
AT3G22540	AT4G14819	tr_25218	tr_26535	tr_3085
AT1G22780	AT1G34030	AT4G09800	tr_3094	tr_3095
AT5G18630	AT5G18640	tr_10409	tr_3131	tr_5064
AT1G05200	AT2G32390	tr_14878	tr_3138	tr_6221
AT5G19620	tr_11479	tr_21549	tr_25917	tr_3140
AT2G47380	AT5G40382	AT5G61310	tr_3165	tr_3892
AT2G25670	AT4G32610	tr_26302	tr_3173	tr_7537
AT1G30470	tr_14770	tr_22487	tr_26906	tr_3174
AT3G06080	AT5G19160	tr_19189	tr_3193	tr_9192
AT5G12080	AT5G19520	tr_12527	tr_16650	tr_3205
AT1G62300	AT4G04450	AT4G22070	tr_3215	tr_7778
AT1G26780	AT1G69560	tr_19247	tr_26917	tr_3249
AT1G26340	tr_15692	tr_28918	tr_3251	tr_7401
AT1G04510	AT2G33340	tr_14443	tr_27804	tr_3268
AT5G12480	AT5G19450	tr_13905	tr_27123	tr_3281
AT2G21870	tr_25887	tr_26340	tr_3310	tr_4631
AT1G67570	tr_13436	tr_28964	tr_3333	tr_4368
AT1G22470	AT1G35210	AT1G72240	tr_16838	tr_3349
AT5G26594	tr_12262	tr_21554	tr_3362	tr_5939
AT1G11170	AT1G61240	tr_26286	tr_3378	tr_5988
AT3G12170	AT5G06910	tr_12835	tr_16411	tr_3382
AT5G48370	tr_19751	tr_26255	tr_3396	tr_4294
AT5G19480	tr_22641	tr_3397	tr_4295	tr_5100
AT1G32400	tr_3401	tr_5646	tr_7266	tr_8443
AT4G02620	tr_22458	tr_3410	tr_6103	tr_8701
AT5G57800	tr_24647	tr_3421	tr_4852	tr_7941
AT3G26820	AT3G26840	AT5G41120	AT5G41130	tr_3436
AT2G29090	tr_13608	tr_16214	tr_18863	tr_3451
AT5G08230	AT5G23150	tr_26889	tr_28848	tr_3468
AT1G51130	AT3G20760	tr_10152	tr_3490	tr_4371
AT2G18380	AT3G50870	AT4G36620	tr_16859	tr_3521
AT4G37280	tr_15669	tr_3530	tr_4897	tr_8563
AT2G42300	AT3G57800	tr_25889	tr_3537	tr_4708
AT5G60750	tr_23387	tr_23800	tr_3560	tr_5545
AT4G10750	AT4G24070	AT4G24080	tr_13276	tr_3616
AT3G63430	tr_18938	tr_28375	tr_3650	tr_8556
AT2G24150	AT4G30850	tr_19694	tr_20553	tr_3683
AT5G35735	tr_20819	tr_25520	tr_25521	tr_3762
AT2G18770	AT5G05670	tr_22593	tr_28450	tr_3774
AT1G44110	AT1G77390	tr_22240	tr_24483	tr_3787
AT2G40780	tr_11812	tr_3813	tr_4658	tr_7514
AT1G56500	tr_11843	tr_3888	tr_3889	tr_9109
AT1G19900	AT1G75620	tr_25763	tr_3896	tr_5088
AT3G12560	AT5G13820	tr_14927	tr_20289	tr_3932
AT2G39690	AT3G12540	AT3G47675	tr_15239	tr_3933
AT2G39855	AT3G46880	AT5G59080	tr_15628	tr_3949
AT1G30455	AT2G01280	AT2G45100	AT3G09360	tr_3990
AT3G49570	AT3G49580	AT5G24655	AT5G24660	tr_3996
AT1G18210	AT1G73630	tr_14238	tr_4006	tr_7592
AT3G02290	AT5G15790	tr_22730	tr_4012	tr_5271
AT3G02380	AT5G15840	AT5G15850	tr_25261	tr_4022
AT1G17460	AT1G72650	tr_28343	tr_4033	tr_7846
AT2G25970	tr_10244	tr_28647	tr_28986	tr_4040
AT1G34460	AT3G11520	AT4G37490	AT5G06150	tr_4043
AT2G36170	AT3G52590	tr_23656	tr_4105	tr_5917
AT1G17100	AT1G78450	AT1G78460	tr_19061	tr_4126
AT3G01220	AT5G15150	tr_16845	tr_17369	tr_4167
AT1G68380	AT1G68390	tr_16106	tr_19970	tr_4196
AT1G08650	AT3G04530	tr_21689	tr_24952	tr_4203
AT4G06536	tr_17979	tr_19198	tr_28630	tr_4213
AT5G23590	tr_21894	tr_28786	tr_4216	tr_4794
AT1G15280	AT1G80000	tr_16829	tr_4221	tr_9064
AT5G59190	tr_13788	tr_19162	tr_19163	tr_4256
AT1G32450	tr_26077	tr_29319	tr_4258	tr_8440
AT1G55920	AT3G13110	tr_20374	tr_4271	tr_6824
AT4G30350	AT5G57710	tr_20564	tr_23505	tr_4290
AT1G09440	AT1G56720	tr_16356	tr_18887	tr_4292
AT5G11840	AT5G67370	tr_18210	tr_28912	tr_4297
AT2G42230	AT3G57890	tr_11703	tr_25124	tr_4327
AT1G25270	AT1G68170	tr_12222	tr_22250	tr_4329
AT3G04920	AT5G28060	tr_25024	tr_4376	tr_8512
AT1G25440	AT1G68520	tr_16900	tr_22625	tr_4408
AT2G16400	AT4G34610	tr_13450	tr_4428	tr_8428
AT1G15030	AT2G01260	tr_21702	tr_26017	tr_4456
AT5G47180	tr_16403	tr_22931	tr_4476	tr_6208
AT2G20080	AT4G28840	tr_29404	tr_4489	tr_9321
AT1G25280	tr_10085	tr_24412	tr_4495	tr_4647
AT3G05710	AT4G02195	AT5G26980	tr_19760	tr_4507
AT1G58370	tr_13613	tr_20353	tr_4512	tr_7003
AT3G04860	AT5G28150	tr_11228	tr_13473	tr_4515
AT1G23760	AT1G60390	AT1G70370	tr_13698	tr_4548
AT5G11080	AT5G25270	AT5G42220	tr_15884	tr_4560
AT3G06035	AT5G19230	AT5G19240	AT5G19250	tr_4618
AT1G19580	AT1G47260	AT5G66510	tr_4661	tr_6811
AT3G06970	AT5G11412	AT5G53680	AT5G53720	tr_4680
AT3G03050	AT5G16910	tr_19273	tr_4690	tr_7282
AT5G46550	tr_13602	tr_20830	tr_4709	tr_4711
AT2G02880	tr_12754	tr_17420	tr_4724	tr_8305
AT2G22160	AT3G48340	AT3G48350	AT5G50260	tr_4737
AT3G48360	AT5G63160	tr_12686	tr_4738	tr_9974
AT3G18710	AT5G09800	AT5G64660	tr_11788	tr_4763
AT1G48870	tr_12213	tr_13342	tr_4775	tr_6827
AT2G27035	AT5G21160	tr_26405	tr_27313	tr_4779
AT2G42910	tr_21888	tr_25674	tr_4786	tr_5722
AT1G60050	AT1G70260	tr_23032	tr_27315	tr_4788
AT3G05090	tr_10439	tr_13704	tr_28154	tr_4819
AT1G54520	tr_10433	tr_27205	tr_4825	tr_8471
AT1G12420	tr_15288	tr_28941	tr_4848	tr_6595
AT1G53165	AT3G15220	tr_12651	tr_4873	tr_5853
AT5G01720	tr_11069	tr_16686	tr_21202	tr_4899
AT2G24200	AT4G30910	AT4G30920	tr_4910	tr_8125
AT1G16360	AT1G54320	AT1G79450	AT3G12740	tr_4946
AT2G47090	AT3G62240	tr_11545	tr_11546	tr_4964
AT1G77330	tr_17274	tr_18879	tr_25366	tr_4987
AT5G08080	tr_14750	tr_18021	tr_18022	tr_5106
AT1G21920	AT1G77660	tr_12560	tr_14958	tr_5117
AT5G20940	AT5G20950	tr_14462	tr_5132	tr_6665
AT4G27890	AT5G53400	tr_22382	tr_5136	tr_7041
AT2G40700	tr_10033	tr_18932	tr_19265	tr_5137
AT4G22758	tr_26773	tr_5157	tr_6126	tr_6592
AT5G56120	tr_15873	tr_18803	tr_26165	tr_5216
AT1G26300	AT1G69030	tr_20087	tr_5241	tr_8326
AT1G52180	AT3G16240	AT4G17340	AT5G47450	tr_5297
AT3G01950	AT5G08391	AT5G14110	tr_10045	tr_5346
AT1G34570	AT3G15750	tr_25544	tr_5359	tr_8398
AT3G61180	tr_24119	tr_24776	tr_25451	tr_5362
AT3G55280	tr_18004	tr_19491	tr_24829	tr_5389
AT1G54250	AT3G59600	tr_17732	tr_26531	tr_5440
AT5G11980	tr_10250	tr_13561	tr_14859	tr_5453
AT5G36890	tr_29309	tr_5501	tr_5502	tr_7126
AT1G09610	AT1G33800	AT1G71690	AT4G09990	tr_5516
AT1G13260	AT1G25560	AT1G68840	AT3G25730	tr_5517
AT2G19110	AT4G30110	AT4G30120	tr_5541	tr_6157
AT5G51040	tr_16190	tr_23820	tr_23821	tr_5562
AT2G36835	tr_24187	tr_26866	tr_27319	tr_5576
AT2G13620	AT5G01680	AT5G01690	tr_14532	tr_5615
AT5G35620	tr_26855	tr_26856	tr_5667	tr_9860
AT4G19830	AT4G26555	AT5G13410	tr_25252	tr_5670
AT5G08200	AT5G23130	tr_5673	tr_5902	tr_6100
AT2G33860	tr_18675	tr_24452	tr_5711	tr_7372
AT5G16390	tr_19906	tr_26631	tr_27666	tr_5721
AT1G50620	AT3G20280	tr_17621	tr_28641	tr_5753
AT1G17960	AT1G18130	AT5G26830	tr_5788	tr_9416
AT4G11650	tr_14319	tr_20756	tr_5790	tr_7125
AT2G20670	AT4G32480	tr_28310	tr_28797	tr_5812
AT4G15140	tr_11628	tr_27194	tr_5921	tr_7169
AT3G54620	AT4G02640	AT5G28770	tr_14395	tr_5951
AT1G01440	AT2G46380	AT3G61670	AT4G01090	tr_5952
AT1G52980	tr_25854	tr_28953	tr_29289	tr_6022
AT2G25640	AT3G29639	AT5G11430	AT5G25520	tr_6034
AT2G45660	tr_15323	tr_17741	tr_22612	tr_6047
AT1G05450	AT2G48140	tr_17218	tr_6134	tr_6846
AT4G10610	tr_13710	tr_19187	tr_29355	tr_6146
AT1G32850	AT4G10570	AT4G10590	tr_6147	tr_6188
AT3G27280	AT5G40770	tr_27334	tr_29347	tr_6170
AT3G49960	AT4G37520	AT4G37530	AT5G67400	tr_6202
AT2G31270	AT3G54710	tr_13685	tr_22450	tr_6204
AT2G16930	AT5G15220	tr_22932	tr_6207	tr_6209
AT5G63700	tr_18393	tr_25395	tr_25587	tr_6238
AT4G17870	AT5G46790	tr_29492	tr_6241	tr_6783
AT1G17880	AT1G73230	tr_22838	tr_23690	tr_6264
AT3G22942	tr_17700	tr_21191	tr_28139	tr_6271
AT3G07680	tr_12995	tr_19192	tr_24251	tr_6337
AT2G16510	AT4G34720	AT4G38920	tr_15075	tr_6345
AT1G24190	AT1G70060	tr_12396	tr_13917	tr_6358
AT2G38280	tr_10106	tr_11771	tr_11772	tr_6398
AT3G02700	AT5G06370	AT5G16330	AT5G16360	tr_6427
AT1G23390	tr_14561	tr_26723	tr_6454	tr_7312
AT2G15280	tr_17873	tr_24238	tr_6477	tr_6894
AT1G44900	tr_17768	tr_19569	tr_20629	tr_6497
AT4G19560	AT4G19600	AT5G45190	tr_6506	tr_9821
AT3G01280	AT5G37610	tr_16367	tr_28836	tr_6529
AT3G18240	AT4G21460	tr_21001	tr_25423	tr_6541
AT5G48630	AT5G48640	tr_11075	tr_17442	tr_6547
AT5G07180	AT5G62230	tr_17883	tr_28540	tr_6554
AT1G78530	AT3G50040	AT4G37440	tr_10702	tr_6655
AT1G06870	AT2G30440	tr_14465	tr_6699	tr_6892
AT5G42690	tr_15543	tr_16251	tr_6705	tr_8251
AT2G14170	tr_14456	tr_26657	tr_6707	tr_9406
AT1G17240	AT1G17250	AT1G72300	tr_24470	tr_6732
AT1G31440	tr_14833	tr_26317	tr_27268	tr_6772
AT1G21560	AT1G77270	AT3G07730	AT4G01170	tr_6801
AT3G54340	tr_24675	tr_6817	tr_8430	tr_8987
AT3G43270	AT4G33220	tr_16083	tr_27891	tr_6864
AT3G43490	AT3G43590	AT5G36240	tr_27699	tr_6867
AT2G06530	tr_22810	tr_22811	tr_27184	tr_6886
AT1G51590	AT3G21160	tr_17698	tr_19807	tr_6958
AT1G51560	AT3G21140	tr_11299	tr_12318	tr_6960
AT4G30010	tr_12315	tr_12316	tr_6962	tr_6963
AT1G16800	tr_20073	tr_28269	tr_29481	tr_6968
AT3G05670	tr_16298	tr_18733	tr_7033	tr_9118
AT4G26701	AT5G55300	AT5G55310	tr_23113	tr_7042
AT1G12940	AT4G14358	tr_12108	tr_7050	tr_8816
AT3G21110	tr_11136	tr_11230	tr_11231	tr_7083
AT3G07490	AT4G03290	AT4G12860	tr_15909	tr_7098
AT1G08790	AT3G04700	AT3G04710	AT5G28690	tr_7099
AT1G72280	tr_17478	tr_18973	tr_20388	tr_7114
AT2G05320	tr_15149	tr_15187	tr_19954	tr_7155
AT4G16420	tr_15147	tr_15183	tr_19951	tr_7158
AT3G59310	AT3G59320	AT3G59330	AT3G59340	tr_7172
AT3G25290	AT4G12980	tr_13018	tr_21768	tr_7175
AT2G13960	AT3G09370	AT5G02320	tr_11347	tr_7225
AT1G50910	tr_20950	tr_22459	tr_7443	tr_8700
AT1G49310	tr_10718	tr_18658	tr_25799	tr_7451
AT3G47650	tr_24105	tr_24685	tr_29267	tr_7467
AT3G47400	AT5G51490	AT5G51500	tr_13680	tr_7484
AT1G27740	AT5G43175	tr_11278	tr_24249	tr_7614
AT1G07780	AT1G29410	AT5G05590	tr_14674	tr_7645
AT4G27730	AT5G53510	AT5G53520	tr_26051	tr_7669
AT1G08980	tr_11153	tr_17646	tr_21169	tr_7674
AT2G42820	tr_14008	tr_16826	tr_19903	tr_7680
AT1G04300	AT4G16045	AT5G43560	AT5G52330	tr_7685
AT2G36300	AT3G52760	tr_18425	tr_18427	tr_7724
AT3G52105	tr_11030	tr_14230	tr_23345	tr_7727
AT5G05170	tr_15936	tr_27481	tr_7731	tr_8351
AT1G07630	AT2G28890	AT3G09400	AT5G02400	tr_7799
AT1G52080	tr_12990	tr_19934	tr_7807	tr_8694
AT1G55546	AT3G13410	tr_11849	tr_22214	tr_7838
AT1G10390	AT1G59660	tr_11122	tr_24181	tr_7849
AT2G21500	AT4G39140	AT5G57820	tr_20062	tr_7867
AT2G16360	AT2G21580	AT4G34555	AT4G39200	tr_7871
AT1G12740	tr_21321	tr_25912	tr_7881	tr_7882
AT4G10730	AT4G24100	tr_13277	tr_19809	tr_7959
AT1G64630	AT5G41990	tr_24178	tr_27196	tr_7962
AT5G24690	tr_12169	tr_15032	tr_18175	tr_8086
AT2G41130	AT3G56770	tr_16970	tr_17550	tr_8112
AT1G73590	tr_11257	tr_28108	tr_28840	tr_8113
AT2G40950	AT3G10800	AT3G56660	tr_17504	tr_8124
AT4G30600	tr_22941	tr_23162	tr_26609	tr_8165
AT1G20620	AT1G20630	AT4G35090	tr_23043	tr_8184
AT1G07360	AT2G29580	AT5G04210	AT5G07060	tr_8205
AT2G17290	AT4G35310	AT4G38230	tr_8209	tr_9744
AT5G18860	AT5G18870	AT5G18890	tr_20351	tr_8267
AT5G12900	tr_18562	tr_27897	tr_28173	tr_8415
AT5G23980	AT5G23990	tr_20919	tr_8431	tr_8432
AT5G24600	tr_12692	tr_28268	tr_28635	tr_8463
AT1G27990	AT5G23920	AT5G52420	tr_28283	tr_8473
AT2G27940	AT3G10910	AT5G01880	AT5G05280	tr_8636
AT3G01070	AT4G12880	AT5G15350	tr_17353	tr_8672
AT1G64870	AT3G45200	AT5G11220	AT5G24355	tr_8757
AT2G17840	AT3G51250	AT4G35985	tr_25653	tr_8773
AT4G26100	AT5G57015	tr_17853	tr_21174	tr_8803
AT4G16260	tr_14170	tr_14171	tr_29032	tr_8821
AT1G07330	AT2G29620	AT5G17910	AT5G58880	tr_8857
AT4G26870	AT4G31180	tr_16295	tr_28575	tr_8948
AT3G46110	AT5G59790	tr_11127	tr_12437	tr_8957
AT5G24510	tr_11493	tr_15836	tr_9024	tr_9025
AT1G52343	AT4G32680	tr_17674	tr_26311	tr_9038
AT1G71950	AT2G39851	tr_21201	tr_27983	tr_9051
AT1G04890	AT4G13160	AT4G13630	tr_24938	tr_9366
AT2G19740	AT4G26230	AT5G56710	tr_15410	tr_9421
AT1G68420	AT1G70980	AT5G56680	tr_16129	tr_9422
AT1G05260	AT3G21770	AT4G11290	tr_16890	tr_9438
AT1G13570	tr_14875	tr_18861	tr_22784	tr_9443
AT1G54770	AT5G30495	tr_15312	tr_19712	tr_9446
AT2G16950	AT2G16960	tr_25966	tr_29187	tr_9453
AT1G06950	tr_10842	tr_10845	tr_25372	tr_9458
AT3G12550	AT3G48670	AT4G01780	tr_24808	tr_9530
AT1G55680	AT3G13340	AT5G56190	tr_26495	tr_9551
AT1G28960	AT2G33980	tr_22729	tr_25053	tr_9579
AT4G25800	AT5G57580	tr_20406	tr_26909	tr_9713
AT1G06290	AT1G06310	AT3G06690	tr_27677	tr_9777
AT2G18550	AT4G36740	AT5G66700	tr_11932	tr_9800
AT3G27380	AT5G40650	tr_23922	tr_25732	tr_9808
AT3G05010	AT5G27210	tr_13930	tr_25875	tr_9820
AT4G25660	AT4G25680	tr_17389	tr_28281	tr_9834
AT1G10510	tr_12393	tr_14572	tr_16958	tr_9895
AT1G36580	AT2G07640	AT3G12800	tr_21152	tr_9923
AT1G13350	AT3G25840	AT3G53640	tr_28975	tr_9936
AT1G78520	AT2G43660	AT2G43670	AT3G28250	tr_9966
AT4G19185	AT5G45370	tr_12046	tr_18057	tr_9977
AT1G16980	AT1G17000	AT1G78580	AT4G27550	tr_10016
AT1G10970	AT1G60960	AT4G33020	tr_10064	tr_26673
AT2G18650	AT4G30400	AT5G40250	AT5G57750	tr_10069
AT1G21170	AT1G76850	tr_10081	tr_11937	tr_13915
AT4G31200	AT5G51160	tr_10089	tr_20346	tr_21154
AT4G33070	AT5G01320	AT5G01330	tr_10108	tr_11774
AT2G33290	tr_10114	tr_10115	tr_13004	tr_20036
AT1G19140	tr_10124	tr_12127	tr_15980	tr_23687
AT2G19810	AT2G25900	AT4G29190	tr_10125	tr_28703
AT1G35250	AT1G35290	AT1G68260	AT1G68280	tr_10199
AT3G05345	tr_10216	tr_13001	tr_14709	tr_22978
AT1G06460	AT5G12020	AT5G12030	tr_10257	tr_10258
AT2G02400	tr_10287	tr_19800	tr_24565	tr_28793
AT2G24420	AT4G31340	tr_10304	tr_15806	tr_25984
AT3G08890	AT5G01610	AT5G37070	tr_10358	tr_10552
AT3G10250	AT5G04090	tr_10384	tr_15946	tr_19259
AT1G03280	AT4G20340	AT4G20810	tr_10400	tr_19913
AT4G19020	tr_10445	tr_13023	tr_22661	tr_25585
AT2G16090	AT3G27710	AT3G27720	AT4G34370	tr_10472
AT2G46280	AT2G46290	AT5G57650	tr_10487	tr_18569
AT1G34220	AT3G50420	tr_10498	tr_14647	tr_22875
AT3G01520	AT5G14680	tr_10529	tr_12044	tr_25718
AT2G05310	AT4G13500	tr_10658	tr_16212	tr_28545
AT5G43350	AT5G43360	AT5G43370	tr_10660	tr_27612
AT2G30330	tr_10843	tr_10846	tr_25373	tr_25375
AT3G50910	AT5G66480	tr_10864	tr_19525	tr_26214
AT1G07300	AT2G29640	AT3G54130	tr_10874	tr_18506
AT1G63250	AT2G07750	tr_10878	tr_16587	tr_20697
AT3G61780	AT5G28320	AT5G28400	tr_10993	tr_23177
AT1G47056	AT3G50080	AT4G07400	AT5G67250	tr_11045
AT2G46535	AT3G61840	AT4G27810	AT5G53030	tr_11053
AT3G07320	tr_11076	tr_14564	tr_18544	tr_25654
AT2G44640	AT3G06960	tr_11105	tr_16524	tr_25986
AT1G04700	AT3G24715	tr_11130	tr_19365	tr_24016
AT4G35250	tr_11211	tr_14581	tr_26263	tr_27654
AT1G06170	AT2G31210	AT2G31215	AT2G31220	tr_11237
AT1G45207	tr_11269	tr_15260	tr_19376	tr_26946
AT1G60250	AT3G21150	AT3G21890	AT4G15248	tr_11295
AT3G47730	AT5G61690	AT5G61730	tr_11337	tr_28725
AT1G01390	AT1G01420	AT4G01070	tr_11366	tr_28499
AT4G20980	AT5G44320	tr_11380	tr_16026	tr_25979
AT5G48720	tr_11383	tr_25512	tr_25588	tr_27053
AT5G08390	AT5G23430	tr_11503	tr_19442	tr_29448
AT2G05790	AT4G26830	AT5G55180	tr_11516	tr_23478
AT4G18880	AT5G45710	tr_11538	tr_11637	tr_20838
AT2G47070	AT3G60030	tr_11550	tr_13713	tr_17095
AT1G09575	AT1G57610	tr_11554	tr_14558	tr_21555
AT1G29240	AT2G34170	AT4G18630	AT5G45850	tr_11634
AT2G44000	AT3G05975	AT3G54200	tr_11678	tr_20497
AT1G55120	AT3G13784	AT3G13790	AT5G11920	tr_11697
AT1G73177	tr_11712	tr_17887	tr_17899	tr_23688
AT2G39640	AT3G55430	tr_11832	tr_19457	tr_19458
AT2G41250	tr_11881	tr_16157	tr_16158	tr_21295
AT1G53730	AT3G14350	tr_11886	tr_19039	tr_28443
AT2G18400	tr_11928	tr_12306	tr_14329	tr_22223
AT3G10090	AT5G03850	AT5G64140	tr_11945	tr_13236
AT1G26880	AT1G69620	AT3G28900	tr_11947	tr_20427
AT1G73700	AT2G34360	AT5G52450	tr_12016	tr_26621
AT1G63650	AT4G09820	AT5G41315	tr_12021	tr_29476
AT5G42200	tr_12087	tr_13828	tr_14356	tr_25350
AT2G12480	AT5G42230	AT5G42240	tr_12175	tr_20082
AT1G07710	AT5G02620	AT5G60070	tr_12201	tr_17799
AT5G14450	tr_12216	tr_15787	tr_26484	tr_28780
AT1G51190	AT3G20840	tr_12223	tr_18706	tr_27956
AT1G11300	AT1G11330	AT1G11350	AT1G61575	tr_12237
AT1G18740	AT1G43630	AT1G74450	tr_12284	tr_14016
AT2G38170	AT3G51860	tr_12295	tr_26222	tr_27213
AT5G50380	tr_12327	tr_15122	tr_24857	tr_27951
AT1G67340	tr_12329	tr_16874	tr_18572	tr_24650
AT1G01580	AT1G01590	AT1G23020	tr_12357	tr_15659
AT5G07670	AT5G51370	AT5G51380	tr_12446	tr_26934
AT4G31700	AT5G10360	tr_12513	tr_16808	tr_27960
AT3G12280	tr_12525	tr_14996	tr_23912	tr_24962
AT2G41705	tr_12548	tr_20101	tr_24513	tr_27172
AT1G15570	AT1G80370	AT5G11300	AT5G25380	tr_12724
AT4G26640	tr_12734	tr_15316	tr_17651	tr_20465
AT4G30930	tr_12827	tr_15217	tr_17805	tr_25029
AT2G17090	AT2G17160	AT2G17170	AT4G35230	tr_12916
AT1G21630	tr_12921	tr_13875	tr_13876	tr_20057
AT1G45180	AT5G42940	tr_12946	tr_17973	tr_17974
AT5G14240	tr_13078	tr_23398	tr_26901	tr_27881
AT1G50950	AT3G20560	AT4G27080	tr_13091	tr_14778
AT3G56360	AT5G05250	tr_13226	tr_27431	tr_28080
AT2G46990	AT3G17600	AT3G62100	AT4G32280	tr_13325
AT1G05630	AT2G31830	AT2G43900	tr_13327	tr_22129
AT2G21770	AT4G39350	AT5G09870	AT5G64740	tr_13350
AT3G61730	AT3G62500	AT5G36000	tr_13419	tr_22190
AT1G62710	tr_13421	tr_17761	tr_17762	tr_19362
AT4G30480	tr_13691	tr_17789	tr_22586
AT1G15490	AT1G52750	AT1G80280	tr_13760	tr_19998
AT1G80360	tr_13766	tr_16164	tr_21220	tr_21688
AT2G28690	AT5G09940	AT5G59760	tr_13791	tr_18825
AT5G02540	tr_13903	tr_14615	tr_14623	tr_28175
AT4G27000	AT5G54900	tr_13994	tr_17321	tr_22792
AT1G20590	AT1G20610	AT1G76310	tr_14035	tr_29473
AT2G18660	tr_14050	tr_21209	tr_21210	tr_22264
AT1G51520	AT1G51530	AT3G21100	AT5G12440	tr_14173
AT1G09815	tr_14214	tr_17683	tr_19099	tr_22098
AT4G18160	AT5G46360	AT5G46370	tr_14225	tr_15589
AT1G16310	AT1G79520	tr_14265	tr_24880	tr_27554
AT1G26945	AT3G28857	AT5G15160	AT5G39860	tr_14288
AT1G03457	AT4G03110	tr_14292	tr_26602	tr_27049
AT2G35740	AT4G16480	tr_14480	tr_18666	tr_21624
AT3G07250	AT3G25150	AT5G48650	tr_14500	tr_27751
AT1G01110	AT3G49380	AT4G00820	AT4G10640	tr_14504
AT2G19480	AT4G26110	AT5G56950	tr_14523	tr_26278
AT3G07010	AT3G24670	AT4G13210	AT5G48900	tr_14568
AT1G15760	AT1G80520	tr_14587	tr_15671	tr_25441
AT1G04940	AT1G04945	AT4G03320	tr_14706	tr_19097
AT5G16520	tr_14734	tr_24521	tr_25044	tr_28570
AT1G05160	AT2G32440	tr_14757	tr_29199	tr_29497
AT1G15470	AT1G52730	AT3G15610	tr_14792	tr_16228
AT1G63470	AT1G63480	tr_14847	tr_18944	tr_29068
AT1G70210	tr_14979	tr_15995	tr_17230	tr_20962
AT1G03860	AT2G20530	AT4G28510	AT5G44140	tr_15049
AT3G48530	tr_15121	tr_16690	tr_18576	tr_26880
AT1G19550	AT1G19570	AT1G75270	AT5G16710	tr_15190
AT2G19540	tr_15343	tr_15344	tr_16211	tr_25284
AT1G07430	AT2G29380	AT5G51760	AT5G59220	tr_15601
AT2G20190	tr_15650	tr_23710	tr_23939	tr_23940
AT3G07850	AT3G14040	tr_15690	tr_25526	tr_25527
AT5G09380	tr_15799	tr_22445	tr_22790	tr_27174
AT1G16490	AT1G56160	AT1G79180	AT3G12820	tr_15891
AT1G07070	AT1G41880	AT1G74270	AT3G55750	tr_15894
AT4G23650	AT5G12180	AT5G19360	tr_15897	tr_28363
AT3G60160	AT3G60970	tr_15942	tr_15943	tr_23253
AT4G08960	tr_15985	tr_21486	tr_25841	tr_26095
AT1G63640	AT5G41310	tr_16017	tr_19852	tr_23218
AT1G29270	AT2G40435	AT3G56220	tr_16076	tr_22673
AT1G53660	AT3G14410	tr_16250	tr_17660	tr_20418
AT2G37170	AT2G37180	AT3G53420	AT5G60660	tr_16287
AT3G63240	tr_16297	tr_19492	tr_20982	tr_21756
AT2G45210	AT3G60690	tr_16308	tr_28518	tr_28760
AT1G03982	AT2G20430	AT4G28556	tr_16540	tr_21656
AT1G31180	AT1G80555	AT1G80560	AT5G14200	tr_16570
AT3G23570	AT3G23600	tr_16647	tr_17925	tr_17926
AT5G15120	AT5G39890	tr_16846	tr_17373	tr_29034
AT5G10605	AT5G10620	tr_16989	tr_21253	tr_24372
AT1G23240	AT1G23250	AT1G70670	AT1G70680	tr_17017
AT1G65660	AT4G37120	tr_17068	tr_21181	tr_23761
AT2G19580	tr_17178	tr_22803	tr_23521	tr_25277
AT1G14210	AT1G14220	AT1G26820	tr_17204	tr_23901
AT1G25410	AT1G68460	AT3G19160	AT4G24650	tr_17291
AT2G14820	AT2G23050	AT4G37590	tr_17317	tr_28018
AT3G01180	tr_17356	tr_21912	tr_22650	tr_23557
AT2G14110	tr_17520	tr_17521	tr_17845	tr_18821
AT2G28020	AT2G28230	AT4G09070	tr_17545	tr_29384
AT1G66070	AT5G37475	tr_17731	tr_26532	tr_28070
AT5G43140	tr_17745	tr_21882	tr_27302	tr_27303
AT4G37030	tr_17747	tr_19518	tr_24022	tr_29255
AT2G27040	AT5G21030	AT5G21150	tr_17791	tr_26025
AT1G08860	tr_17889	tr_17891	tr_17897	tr_22664
AT1G22250	AT1G78170	AT4G08910	tr_18041	tr_24934
AT1G18840	AT1G74690	tr_18127	tr_19571	tr_26424
AT4G20040	AT4G20050	tr_18181	tr_19919	tr_28690
AT1G64280	AT4G26120	tr_18218	tr_18220	tr_23578
AT3G06910	AT4G00690	AT4G15880	tr_18271	tr_29004
AT1G50630	AT2G21080	AT3G20300	tr_18278	tr_18279
AT2G23830	AT2G45140	AT3G60600	tr_18364	tr_28768
AT3G25500	tr_18377	tr_19752	tr_22198	tr_25576
AT2G28850	AT2G28860	AT2G34490	AT2G34500	tr_18682
AT5G27450	tr_18740	tr_19860	tr_20720	tr_21168
AT1G27330	AT1G27350	tr_18856	tr_20708	tr_27631
AT4G26910	AT5G55070	tr_18882	tr_24439	tr_26251
AT3G23325	AT4G14342	tr_18951	tr_20619	tr_26736
AT2G43120	AT3G59220	AT3G59260	tr_18964	tr_26005
AT2G01250	AT2G44120	AT3G13580	tr_19035	tr_28439
AT3G29385	AT5G07940	AT5G07970	AT5G07980	tr_19114
AT1G22490	AT1G72210	AT5G46690	tr_19165	tr_19969
AT2G17570	tr_19232	tr_19233	tr_24662	tr_28873
AT5G08350	AT5G23350	AT5G23360	AT5G23370	tr_19537
AT1G64760	AT2G19440	AT3G04010	AT5G18220	tr_19613
AT1G07270	AT2G29680	tr_20050	tr_25695	tr_28015
AT3G25250	AT4G13000	tr_20093	tr_24518	tr_27386
AT4G17590	AT4G26600	AT5G55920	tr_20243	tr_24736
AT3G28570	AT3G28600	AT3G28610	AT5G40000	tr_20280
AT1G20650	AT1G76370	tr_20287	tr_22075	tr_25093
AT1G32870	AT1G34180	AT1G34190	tr_20325	tr_21616
AT1G08090	AT1G08100	AT5G60770	tr_20475	tr_20476
AT1G06770	AT2G30580	AT3G23060	tr_20543	tr_21915
AT1G03120	AT5G27980	AT5G53260	AT5G53270	tr_20581
AT2G42740	AT3G58700	AT4G18730	AT5G45775	tr_20673
AT5G45640	AT5G45650	tr_20832	tr_22115	tr_27825
AT2G29410	AT2G46800	AT3G58810	AT3G61940	tr_21198
AT1G02990	AT3G62900	AT4G15730	tr_21375	tr_28487
AT3G14570	AT3G14780	AT3G32050	tr_21595	tr_29370
AT4G16720	AT4G17390	tr_21670	tr_23500	tr_26818
AT1G61680	tr_21854	tr_27405	tr_27909	tr_27910
AT4G40080	AT5G10410	AT5G65370	tr_21967	tr_25161
AT4G21430	tr_21986	tr_24577	tr_28087	tr_29388
AT1G08760	AT2G31920	AT3G19610	AT4G13370	tr_22061
AT4G27850	AT4G27860	AT4G27870	AT5G24290	tr_22290
AT1G69010	tr_22438	tr_22439	tr_23227	tr_25137
AT2G19670	AT3G20020	AT4G16570	AT4G29510	tr_22488
AT2G25500	AT5G42770	AT5G66550	tr_22651	tr_25870
AT1G23260	AT1G70650	AT1G70660	tr_22768	tr_28749
AT1G13600	AT2G04038	AT3G30530	AT5G15830	tr_22789
AT1G17710	AT1G73010	tr_22852	tr_23411	tr_26697
AT2G15325	tr_22962	tr_22963	tr_25690	tr_25691
AT1G17970	AT1G36950	AT1G73760	AT4G00070	tr_23144
AT3G03940	AT5G18190	tr_23167	tr_24186	tr_25418
AT2G30590	AT3G04670	AT5G28650	tr_23192	tr_28369
AT2G35810	AT2G35820	AT2G35830	tr_23625	tr_26707
AT1G21450	AT2G04890	AT5G48150	AT5G52510	tr_23778
AT1G14230	AT1G14240	AT1G14250	AT2G02970	tr_23896
AT2G15130	AT2G15170	AT2G15220	tr_24029	tr_24031
AT1G32130	AT4G19000	tr_24133	tr_26066	tr_27852
AT3G23460	AT3G23470	AT3G23480	tr_24323	tr_25419
AT3G23175	AT4G14420	tr_24400	tr_24746	tr_28533
AT1G16510	AT1G56150	AT1G79130	AT3G12830	tr_24846
AT1G49000	AT1G71740	AT3G14760	AT3G18560	tr_25196
AT2G40150	AT3G55990	tr_25478	tr_28548	tr_28549
AT1G08210	AT2G36670	AT3G42550	AT5G22850	tr_25564
AT2G16730	AT4G03430	AT4G35010	AT4G38590	tr_25797
AT5G59870	tr_26105	tr_27375	tr_27376	tr_27377
AT1G50720	AT4G26880	AT5G55110	tr_26250	tr_28830
AT3G20820	AT5G12940	tr_26314	tr_26545	tr_28526
AT2G04570	AT2G42990	AT4G26790	tr_26503	tr_26505
AT2G19690	AT4G29460	AT4G29470	tr_26567	tr_28623
AT3G25050	AT3G48580	AT4G13080	AT4G13090	tr_27055
AT2G20550	AT2G20560	AT4G28480	tr_27149	tr_28297
AT5G44180	tr_27150	tr_27283	tr_28232	tr_28296
AT1G03840	AT5G44160	tr_27284	tr_27680	tr_28804
AT1G29710	AT2G25580	AT2G34370	AT4G32450	tr_27290
AT5G10800	AT5G25060	tr_27424	tr_27425	tr_28745
AT1G31130	AT4G16850	AT4G19950	AT5G44860	tr_28093
AT1G07920	AT1G07930	AT1G07940	AT5G60390	tr_28397
AT2G45160	AT3G60630	AT4G00150	AT4G36710	tr_28767
AT1G33920	AT4G19840	AT4G19850	AT5G45090	tr_28792
AT1G17500	AT1G54280	AT1G72700	AT3G13900	tr_28864
AT1G49620	AT2G23430	AT3G19150	AT3G50630	tr_29256
AT2G44230	AT2G44260	AT3G01870	AT3G01880	tr_29291
AT1G33480	AT4G10150	AT4G10160	AT4G24015	tr_29302
AT3G47000	AT3G47010	AT3G47040	AT3G47050	tr_29380
AT4G24340	AT4G24350	AT4G28940	tr_18
AT3G12490	tr_19361	tr_2823	tr_36
AT2G15400	AT2G15430	tr_22656	tr_41
AT2G18170	AT4G36450	tr_22105	tr_44
AT1G32900	tr_13708	tr_22270	tr_47
AT4G25810	AT5G57560	tr_63	tr_7964
AT3G43190	AT5G20830	tr_18193	tr_69
AT4G02010	tr_10024	tr_104	tr_21383
AT2G40120	AT4G03175	tr_105	tr_16851
AT2G43795	AT3G59800	tr_121	tr_12539
AT4G35790	tr_122	tr_13285	tr_4521
AT1G24020	tr_11764	tr_11860	tr_126
AT2G16440	tr_130	tr_17656	tr_9428
AT1G73450	AT1G73460	tr_136	tr_4754
AT5G41360	AT5G41370	tr_138	tr_28452
AT5G54165	tr_145	tr_17362	tr_17363
AT3G20430	tr_147	tr_200	tr_24870
AT4G03120	tr_10179	tr_11603	tr_152
AT5G59480	tr_13609	tr_158	tr_22528
AT2G39140	AT3G43340	tr_12129	tr_162
AT3G06740	AT5G49300	tr_176	tr_26201
AT2G21730	AT2G21890	AT4G39330	tr_187
AT1G20030	AT1G75800	tr_202	tr_5357
AT4G36480	tr_203	tr_20888	tr_2895
AT5G52880	tr_19263	tr_2263	tr_234
AT3G52490	tr_13603	tr_18953	tr_246
AT1G12730	AT1G63110	tr_14326	tr_252
AT1G50500	AT1G50970	tr_257	tr_6951
AT1G18990	AT1G74830	tr_11606	tr_269
AT3G46430	AT5G59613	tr_15855	tr_277
AT3G04690	AT5G28680	tr_15923	tr_284
AT1G49890	AT3G19570	tr_23812	tr_287
AT4G30080	tr_21731	tr_299	tr_8930
AT4G24730	tr_1867	tr_301	tr_8260
AT5G03415	tr_16466	tr_24189	tr_303
AT2G38360	AT4G00005	AT5G01640	tr_312
AT3G14170	tr_23879	tr_320	tr_5647
AT1G15810	AT1G80620	tr_336
AT2G24290	AT4G30996	tr_340	tr_6558
AT3G13850	tr_10783	tr_22860	tr_350
AT2G25850	AT4G32850	tr_360	tr_9198
AT1G53240	AT3G15020	tr_2636	tr_378
AT1G17690	tr_18094	tr_2638	tr_380
AT5G39850	tr_20648	tr_386	tr_5049
AT3G09800	AT4G08520	tr_26177	tr_402
AT2G03200	tr_18311	tr_25355	tr_425
AT2G25490	AT5G25350	tr_10601	tr_427
AT2G25480	AT4G32330	tr_10599	tr_428
AT1G13640	AT2G03890	tr_20339	tr_438
AT1G15870	AT1G80720	tr_24558	tr_452
AT3G10860	AT5G05370	tr_4046	tr_459
AT4G14030	AT4G14040	tr_2976	tr_461
AT5G46160	tr_12478	tr_19330	tr_482
AT2G44970	tr_3296	tr_3429	tr_483
AT2G22170	AT4G39730	AT5G65158	tr_487
AT5G39520	AT5G39530	tr_490	tr_8678
AT5G15270	tr_23103	tr_491	tr_8680
AT3G11820	tr_10379	tr_503	tr_6364
AT5G14602	AT5G18150	tr_509	tr_510
AT2G27050	AT3G20770	AT5G21120	tr_522
AT1G15400	AT1G80180	tr_1840	tr_537
AT1G25480	AT1G68600	AT2G17470	tr_566
AT3G09980	AT5G03660	tr_1405	tr_574
AT3G28040	tr_3724	tr_580	tr_858
AT2G18090	AT3G51120	tr_14121	tr_589
AT3G48780	AT3G48790	AT5G23670	tr_610
AT3G26890	AT5G41110	tr_2193	tr_612
AT4G34660	AT4G39020	tr_21741	tr_616
AT1G52855	AT3G15534	tr_23975	tr_641
AT1G03220	AT1G03230	tr_17628	tr_651
AT3G19860	tr_16039	tr_653	tr_703
AT5G10950	tr_28251	tr_658	tr_659
AT5G04250	tr_22496	tr_24194	tr_689
AT1G32750	AT3G19040	tr_20771	tr_693
AT5G61530	tr_27092	tr_27093	tr_707
AT1G23790	AT1G70340	tr_10562	tr_710
AT1G74990	AT2G23780	AT2G44410	tr_717
AT2G41050	AT4G20100	AT4G36850	tr_719
AT5G21430	tr_7280	tr_731	tr_9162
AT3G43700	AT5G21010	tr_739	tr_740
AT5G58560	tr_28683	tr_28685	tr_748
AT2G42430	tr_19206	tr_2258	tr_763
AT1G30400	AT2G34660	tr_27222	tr_785
AT3G60800	AT4G00840	tr_19090	tr_787
AT2G44680	tr_19200	tr_21488	tr_790
AT4G34120	AT4G36910	tr_19699	tr_799
AT2G40800	AT3G56430	tr_28588	tr_804
AT1G73020	tr_23461	tr_27739	tr_809
AT5G49960	tr_12959	tr_27588	tr_817
AT1G55140	AT3G13740	tr_818	tr_9749
AT1G14590	AT2G02061	tr_15810	tr_822
AT1G31870	tr_1270	tr_22699	tr_835
AT1G05810	AT2G31680	AT2G43130	tr_852
AT2G41060	AT3G56860	tr_23871	tr_862
AT2G40990	AT3G56920	AT5G05070	tr_871
AT1G72050	tr_16798	tr_6328	tr_874
AT2G41010	AT3G56880	tr_8134	tr_876
AT2G30140	AT2G30150	tr_29134	tr_888
AT2G30120	AT3G14750	tr_890	tr_8914
AT5G58490	tr_16227	tr_891	tr_9984
AT2G47790	tr_14409	tr_24479	tr_894
AT1G54110	AT3G55600	tr_8834	tr_904
AT2G27690	tr_1401	tr_28971	tr_918
AT1G53090	AT3G15354	tr_2947	tr_940
AT2G37050	tr_12300	tr_20172	tr_941
AT1G09640	AT1G57720	tr_24619	tr_959
AT4G28070	tr_20557	tr_23011	tr_960
AT1G15270	AT3G16040	tr_3498	tr_965
AT1G52420	AT3G15940	tr_7771	tr_970
AT1G15670	AT1G80440	tr_22029	tr_971
AT5G12950	AT5G12960	tr_8642	tr_977
AT1G08310	AT3G44510	tr_1015	tr_1395
AT1G15000	tr_1047	tr_24096	tr_8065
AT1G16170	AT1G79660	tr_1053	tr_29450
AT2G17240	AT3G24506	tr_1057	tr_28743
AT4G27460	AT5G53750	tr_1058	tr_15007
AT1G26700	AT5G53760	tr_1061	tr_2954
AT3G15360	tr_1063	tr_11391	tr_23969
AT1G70330	tr_1065	tr_1066	tr_4552
AT1G10570	AT1G60220	tr_1067	tr_4551
AT5G41190	tr_1070	tr_25068	tr_6674
AT1G35780	AT1G78150	AT2G22270	tr_1076
AT5G37670	tr_1077	tr_17902	tr_4957
AT1G29940	tr_1081	tr_29165	tr_7940
AT1G50660	AT3G20350	tr_1089	tr_18843
AT4G11110	tr_1101	tr_12233	tr_16072
AT1G64060	tr_1117	tr_15900	tr_26465
AT1G51405	tr_1126	tr_14991	tr_6302
AT5G65960	tr_1149	tr_15249	tr_27922
AT2G37975	AT3G54085	tr_1150	tr_23952
AT5G13150	AT5G13990	tr_1165	tr_14749
AT4G28530	tr_1166	tr_12967	tr_16556
AT2G28900	AT3G62880	tr_1187	tr_17754
AT1G52540	AT3G15890	tr_1201	tr_9629
AT2G16485	tr_11692	tr_1210	tr_23989
AT2G21330	AT4G38970	tr_1211	tr_23990
AT2G25290	AT4G32070	tr_1227	tr_3262
AT1G77590	tr_1238	tr_17580	tr_6807
AT1G18890	AT1G74740	tr_1255	tr_1256
AT1G09980	AT1G58350	tr_11240	tr_1258
AT1G60600	tr_1266	tr_26316	tr_6535
AT3G46920	tr_1268	tr_14106	tr_9480
AT5G47320	tr_1292	tr_23332	tr_24055
AT2G40830	AT3G10815	AT3G56580	tr_1293
AT1G14770	AT1G68030	tr_1298	tr_23346
AT1G19370	AT1G75140	tr_1302	tr_8764
AT1G51360	AT2G31670	tr_1303	tr_2544
AT1G58030	AT5G36940	tr_1306	tr_18039
AT2G28130	tr_1314	tr_21324	tr_27004
AT3G22640	tr_1327	tr_17215	tr_6136
AT2G17260	AT4G35290	tr_1348	tr_18876
AT2G05170	tr_1352	tr_27488	tr_9722
AT1G06960	AT2G30260	tr_1369	tr_6294
AT1G21370	tr_1371	tr_5255	tr_8514
AT2G41790	AT3G57460	AT3G57470	tr_1374
AT1G77130	tr_1377	tr_17031	tr_24714
AT4G23050	tr_1382	tr_19513	tr_20703
AT5G22220	tr_1390	tr_2217	tr_29363
AT2G27710	AT2G27720	tr_1402	tr_23294
AT3G44750	AT5G03740	AT5G22650	tr_1408
AT5G46910	tr_11235	tr_1415	tr_7976
AT2G21610	tr_1426	tr_14666	tr_20728
AT2G14520	AT4G33700	tr_1427	tr_26644
AT3G04090	AT5G18290	tr_1441	tr_28460
AT1G04140	AT5G43930	tr_1473	tr_23064
AT3G16840	tr_11970	tr_1480	tr_28339
AT3G24310	AT4G13480	tr_1483	tr_22107
AT1G48520	tr_1486	tr_17065	tr_21399
AT1G33280	AT4G10350	tr_1516	tr_2363
AT5G46330	tr_15131	tr_1566	tr_26539
AT1G05900	AT2G31450	AT4G12740	tr_1589
AT1G33780	tr_1593	tr_28662	tr_7503
AT3G47120	AT5G58790	tr_1606	tr_20362
AT2G45470	AT3G60900	tr_1612	tr_19081
AT4G14750	tr_15572	tr_1614	tr_3072
AT1G12570	tr_12653	tr_1617	tr_9412
AT3G13310	tr_1625	tr_3343	tr_4761
AT1G74590	AT5G62480	tr_11714	tr_1628
AT5G41350	tr_1638	tr_6504	tr_8275
AT1G30650	AT2G34830	tr_14763	tr_1660
AT5G48170	tr_1672	tr_18902	tr_28825
AT5G47780	tr_13060	tr_1676	tr_18906
AT5G58000	tr_11983	tr_1677	tr_8173
AT5G58050	AT5G58170	tr_1681	tr_1682
AT3G52080	tr_1697	tr_17672	tr_9036
AT3G07430	AT4G27990	tr_1706	tr_9864
AT3G55850	tr_1708	tr_21661	tr_25251
AT1G30810	AT2G34880	tr_10486	tr_1710
AT1G53650	AT3G14450	tr_1724	tr_19057
AT1G78420	tr_1725	tr_19058	tr_5525
AT1G50300	tr_13545	tr_1728	tr_23825
AT1G14320	AT1G26910	AT1G66580	tr_1734
AT1G54210	AT3G13970	tr_1736	tr_25253
AT4G24670	tr_16469	tr_1740	tr_22550
AT5G14980	AT5G19290	tr_1752	tr_20538
AT3G46210	tr_1766	tr_2466	tr_8802
AT1G54490	tr_15240	tr_1775	tr_25442
AT4G33040	AT5G11930	tr_1798	tr_7072
AT3G10650	tr_15009	tr_1799	tr_7073
AT1G49910	AT3G19590	tr_1802	tr_26695
AT4G18530	tr_1807	tr_19867	tr_25335
AT4G29230	tr_16126	tr_1811	tr_19583
AT2G45440	AT3G60880	tr_14156	tr_1813
AT2G25355	AT4G32175	tr_1817	tr_22205
AT4G38020	tr_1829	tr_22772	tr_8295
AT1G67440	AT1G67460	tr_1837	tr_18526
AT5G13010	tr_14381	tr_1839	tr_18528
AT4G11810	AT4G22990	tr_1859	tr_28042
AT1G08060	tr_10298	tr_18470	tr_1861
AT2G32080	tr_1874	tr_19168	tr_21165
AT5G15050	tr_15816	tr_17377	tr_1896
AT4G17380	tr_1932	tr_21669	tr_23517
AT2G04540	tr_17938	tr_1933	tr_25392
AT2G40360	tr_12911	tr_14887	tr_1936
AT1G30910	AT5G44720	tr_1946	tr_4261
AT3G23340	tr_18063	tr_1948	tr_23596
AT4G18240	tr_10227	tr_1956	tr_23668
AT5G64970	tr_12502	tr_15398	tr_1958
AT4G27180	AT5G54670	tr_1967	tr_25403
AT1G51070	AT5G54680	tr_1969	tr_25401
AT1G35710	AT4G08850	tr_1977	tr_27452
AT4G34880	tr_18491	tr_1982	tr_28990
AT4G25230	AT5G51450	tr_1990	tr_29046
AT2G07040	AT5G35390	tr_15849	tr_2005
AT1G21640	tr_2015	tr_23962	tr_25367
AT5G51620	AT5G55940	tr_2023	tr_9676
AT4G02610	tr_11487	tr_15124	tr_2024
AT1G55840	tr_10126	tr_2025	tr_9673
AT5G57970	tr_14397	tr_2041	tr_4372
AT3G04840	AT4G34670	tr_17645	tr_2042
AT3G24315	tr_2047	tr_26383	tr_6829
AT5G63530	tr_12335	tr_15586	tr_2086
AT3G48660	AT5G63500	tr_2089	tr_25407
AT4G07390	AT5G59470	tr_2101	tr_27402
AT1G55930	AT3G13070	tr_20375	tr_2113
AT2G18870	AT2G18880	AT4G30200	tr_2139
AT2G18840	AT4G30260	tr_2143	tr_25263
AT1G51680	AT3G21230	AT3G21240	tr_2146
AT1G01090	tr_15526	tr_2166	tr_8386
AT1G08160	AT5G22870	tr_2177	tr_25435
AT2G27920	tr_21081	tr_21785	tr_2180
AT4G24970	AT5G13130	AT5G50780	tr_2185
AT1G28110	AT2G33530	tr_2199	tr_27991
AT1G12860	AT3G26744	tr_21311	tr_2200
AT3G11600	AT5G06270	tr_2216	tr_9307
AT3G62420	tr_13690	tr_2234	tr_24232
AT1G20340	AT1G76100	tr_2245	tr_2246
AT2G22360	AT4G39960	tr_2259	tr_25647
AT5G54800	tr_13090	tr_20257	tr_2268
AT5G06350	AT5G27010	tr_2270	tr_2493
AT1G26650	AT1G69430	tr_11087	tr_2282
AT2G39900	AT3G55770	tr_10747	tr_2300
AT1G19510	AT1G75250	AT4G36570	tr_2301
AT2G20450	AT4G27090	tr_2310	tr_8249
AT3G23310	AT4G14350	tr_2311	tr_25542
AT3G23300	AT4G14360	tr_2312	tr_2742
AT3G23280	AT4G14365	tr_2313	tr_6574
AT1G77770	AT4G08460	tr_14702	tr_2328
AT3G07420	tr_2334	tr_24519	tr_27387
AT1G21410	AT1G77000	tr_12586	tr_2343
AT3G20420	AT4G15417	AT5G45150	tr_2373
AT2G39720	tr_2391	tr_28391	tr_7236
AT5G19730	tr_11177	tr_2397	tr_29409
AT2G21380	AT4G39050	tr_19260	tr_2401
AT1G22460	tr_2416	tr_27267	tr_28419
AT5G06900	tr_14428	tr_14544	tr_2431
AT2G03590	AT2G03600	tr_19394	tr_2433
AT5G60740	tr_2473	tr_6384	tr_8938
AT1G14420	AT2G02720	tr_16112	tr_2475
AT2G37060	AT3G53340	tr_13888	tr_2489
AT5G17930	tr_16594	tr_18492	tr_2492
AT2G35100	AT5G44930	tr_17147	tr_2530
AT3G18380	tr_16092	tr_2533	tr_2776
AT2G40670	AT3G56380	tr_22684	tr_2548
AT3G52840	AT4G26140	AT5G56870	tr_2552
AT1G10100	AT1G10120	tr_2564	tr_25937
AT3G49690	AT5G65790	tr_2565	tr_6460
AT1G13860	AT2G03480	tr_21263	tr_2579
AT3G11780	AT5G06480	tr_20990	tr_2581
AT5G25770	tr_12569	tr_21704	tr_2643
AT3G08030	tr_23917	tr_2647	tr_3469
AT5G62760	tr_10151	tr_23672	tr_2655
AT1G05870	AT2G31560	AT2G43340	tr_2662
AT4G02780	tr_16534	tr_23451	tr_2666
AT2G45380	AT4G22740	tr_24730	tr_2667
AT2G16750	AT4G35030	tr_18808	tr_2669
AT1G10490	AT3G57940	tr_10281	tr_2690
AT1G66345	AT5G18950	tr_24280	tr_2714
AT2G26000	tr_19861	tr_2723	tr_27761
AT1G33120	AT1G33140	AT4G10450	tr_2740
AT5G64440	tr_24389	tr_26651	tr_2760
AT3G08910	AT5G01390	tr_11985	tr_2773
AT2G26950	AT2G26960	tr_18543	tr_2778
AT3G53270	tr_12659	tr_2781	tr_5367
AT4G18930	AT4G18940	tr_13218	tr_2798
AT3G07565	tr_23142	tr_24051	tr_2803
AT1G44542	AT4G34180	AT4G35220	tr_2819
AT3G19430	tr_10539	tr_10540	tr_2820
AT2G25870	tr_22358	tr_2837	tr_9197
AT3G26360	tr_13317	tr_23437	tr_2838
AT1G21650	AT1G21651	tr_25365	tr_2839
AT3G28990	AT3G55240	tr_12397	tr_2843
AT5G41590	tr_21056	tr_2848	tr_28603
AT3G05550	AT5G27760	tr_26926	tr_2857
AT1G49630	AT3G19170	tr_20067	tr_2871
AT3G12100	tr_13904	tr_25255	tr_2890
AT1G03180	tr_18566	tr_21176	tr_2900
AT5G20140	tr_14062	tr_14063	tr_2908
AT2G38780	tr_2917	tr_8388	tr_8390
AT2G15670	AT3G51670	tr_10370	tr_2923
AT4G18060	tr_19271	tr_2933	tr_8193
AT1G53050	tr_25535	tr_2948	tr_6615
AT1G21380	AT1G76970	tr_15679	tr_2959
AT1G21390	AT1G76980	tr_14670	tr_2961
AT3G10000	AT5G03680	tr_24792	tr_2966
AT1G18860	AT5G15130	tr_17372	tr_2975
AT1G07490	AT2G36985	AT3G53232	tr_2978
AT3G19270	tr_15254	tr_2986	tr_3751
AT1G48970	AT2G44070	AT5G38640	tr_3005
AT2G05940	AT5G35580	tr_21809	tr_3010
AT5G61450	tr_16759	tr_3014	tr_5617
AT4G34320	AT4G34330	tr_3047	tr_3148
AT2G29020	AT5G59410	tr_26453	tr_3048
AT3G28956	AT5G62950	tr_14943	tr_3068
AT3G22440	AT4G14900	tr_20993	tr_3093
AT3G22400	tr_16613	tr_16614	tr_3102
AT1G05360	AT4G14950	tr_21708	tr_3103
AT5G26240	tr_13392	tr_3104	tr_4122
AT2G09990	AT3G04230	AT5G18380	tr_3107
AT3G06010	AT5G19310	tr_13676	tr_3108
AT3G06190	AT5G19000	tr_17923	tr_3115
AT3G06400	AT5G18620	tr_10408	tr_3130
AT4G34890	AT4G34900	tr_11481	tr_3142
AT4G02280	tr_10967	tr_3146	tr_4064
AT2G43680	AT3G59690	tr_21257	tr_3150
AT1G29320	tr_15597	tr_3152	tr_8632
AT1G24360	tr_23930	tr_3166	tr_4689
AT1G13580	AT3G25540	tr_3167	tr_4803
AT1G52300	AT3G16080	tr_27672	tr_3177
AT4G05100	AT4G21440	tr_10259	tr_3198
AT3G02090	tr_18104	tr_3214	tr_9490
AT3G20980	AT3G21000	tr_23577	tr_3228
AT1G27190	AT1G69990	AT3G28450	tr_3231
AT1G20925	AT1G76520	AT1G76530	tr_3233
AT5G12840	tr_11993	tr_27125	tr_3282
AT2G32970	tr_26529	tr_27086	tr_3317
AT4G39850	tr_19918	tr_27489	tr_3321
AT1G07210	tr_26653	tr_3332
AT1G75750	AT2G18420	tr_13814	tr_3342
AT3G26620	AT3G26660	tr_19065	tr_3345
AT3G63200	tr_24737	tr_3348	tr_6972
AT3G49920	AT5G67500	tr_12774	tr_3350
AT5G22890	tr_20178	tr_3357	tr_4787
AT4G25200	AT5G51440	tr_20180	tr_3359
AT2G10550	AT3G18630	tr_28678	tr_3363
AT1G07470	AT1G07480	tr_3394	tr_5002
AT5G48380	tr_3395	tr_4293	tr_5505
AT4G26740	AT5G55240	tr_27885	tr_3403
AT2G18850	tr_18293	tr_25648	tr_3409
AT2G06040	AT5G21900	tr_10859	tr_3411
AT5G41010	tr_10177	tr_26461	tr_3415
AT1G29820	AT1G29830	tr_14222	tr_3423
AT1G13310	tr_18790	tr_22279	tr_3435
AT2G38410	tr_16153	tr_19463	tr_3463
AT1G31940	AT2G35585	tr_24768	tr_3465
AT5G67270	tr_12937	tr_27756	tr_3470
AT5G43020	tr_12940	tr_3471	tr_4212
AT5G47830	tr_12941	tr_17981	tr_3472
AT5G47820	tr_12942	tr_17980	tr_3473
AT3G01320	AT5G15020	tr_3487	tr_3939
AT4G26060	AT5G57060	tr_10153	tr_3489
AT5G17230	tr_20606	tr_3493	tr_4764
AT2G30780	AT2G48000	tr_27041	tr_3538
AT1G20180	tr_14513	tr_23758	tr_3540
AT1G20220	AT1G76010	tr_23759	tr_3544
AT1G24400	AT1G67640	tr_16984	tr_3552
AT4G27370	AT5G54280	tr_3595	tr_7383
AT5G63830	tr_13273	tr_3619	tr_4245
AT3G63280	tr_27582	tr_28420	tr_3639
AT1G03060	AT4G02660	tr_3645	tr_4641
AT1G06340	tr_25439	tr_25791	tr_3647
AT4G18640	AT5G45840	tr_20848	tr_3654
AT3G01450	AT3G18530	AT5G14790	tr_3655
AT2G05230	AT2G05250	AT5G35753	tr_3659
AT1G03770	AT5G44280	tr_20550	tr_3679
AT2G45540	AT3G60920	tr_3701	tr_9958
AT1G21810	AT1G77580	AT3G05270	tr_3715
AT1G21670	AT1G21680	tr_3727	tr_3728
AT4G05430	tr_12893	tr_22404	tr_3729
AT3G07810	tr_20821	tr_25519	tr_3777
AT3G16570	AT4G15800	tr_10931	tr_3782
AT2G24500	AT4G31420	tr_3801	tr_6184
AT1G02070	AT3G60520	tr_15578	tr_3832
AT3G05280	AT5G27490	tr_3835	tr_6760
AT4G36890	AT5G67230	tr_23286	tr_3838
AT5G58040	tr_23560	tr_3860	tr_9275
AT4G11380	AT4G23460	tr_23214	tr_3871
AT5G17520	AT5G17523	tr_24604	tr_3878
AT1G55260	AT2G44290	AT2G44300	tr_3897
AT3G02875	tr_25675	tr_26333	tr_3902
AT2G44770	AT3G60260	tr_3905
AT5G49665	tr_13730	tr_15699	tr_3922
AT4G25770	tr_18801	tr_27256	tr_3929
AT1G74870	AT3G48070	AT5G62910	tr_3938
AT1G66470	AT5G37800	tr_14576	tr_4004
AT3G02230	AT5G15650	tr_4009	tr_7286
AT5G15802	tr_17340	tr_4011	tr_9497
AT1G18830	AT3G63460	tr_26775	tr_4024
AT3G07170	AT5G48680	tr_4025	tr_5629
AT5G10420	AT5G44050	AT5G65380	tr_4035
AT3G10595	AT5G04760	tr_19153	tr_4047
AT1G55350	tr_19173	tr_27271	tr_4050
AT2G17265	AT4G35295	tr_12631	tr_4053
AT1G15120	AT2G01090	tr_15273	tr_4057
AT1G75560	tr_28559	tr_4073	tr_7841
AT1G20850	AT4G35350	tr_11539	tr_4079
AT1G10650	AT1G60610	tr_4087	tr_9801
AT1G57790	tr_21140	tr_4098	tr_7981
AT3G11470	tr_23305	tr_4100	tr_6471
AT1G67120	tr_14862	tr_4110	tr_5990
AT3G51640	AT3G51650	tr_27695	tr_4120
AT1G17140	AT1G78430	tr_22950	tr_4130
AT1G62940	tr_18484	tr_25881	tr_4132
AT2G38940	AT3G54700	tr_21825	tr_4149
AT2G35690	AT4G16760	tr_28422	tr_4150
AT3G01516	AT5G14690	tr_16001	tr_4172
AT3G12670	tr_15734	tr_27797	tr_4181
AT4G32730	AT5G11510	tr_4209	tr_9030
AT5G08610	AT5G08620	AT5G63630	tr_4210
AT1G02850	tr_19646	tr_25902	tr_4232
AT1G74210	AT5G08030	tr_26806	tr_4253
AT1G10070	tr_14994	tr_17106	tr_4263
AT2G47590	tr_22199	tr_24203	tr_4270
AT4G32100	AT4G32105	AT4G32110	tr_4278
AT3G50700	AT5G66730	tr_4299	tr_5318
AT1G19360	AT1G75110	AT1G75120	tr_4302
AT5G42610	tr_13659	tr_22569	tr_4304
AT2G17550	tr_25503	tr_4307	tr_6354
AT2G18830	AT3G15010	tr_24236	tr_4308
AT2G27385	tr_16774	tr_4309	tr_8236
AT2G27350	tr_22160	tr_4311	tr_9313
AT3G49830	AT5G22330	AT5G67630	tr_4312
AT2G27300	AT3G44290	AT5G22290	tr_4315
AT1G54180	tr_17912	tr_26914	tr_4342
AT2G26490	tr_19267	tr_23220	tr_4361
AT1G64790	tr_15503	tr_4374	tr_7022
AT5G09330	AT5G64060	tr_4379	tr_8845
AT5G05190	tr_28584	tr_4403	tr_9532
AT1G24240	AT4G11630	AT5G11750	tr_4413
AT5G42070	tr_20263	tr_4421	tr_5687
AT3G01650	AT5G14420	tr_20781	tr_4427
AT5G43310	tr_28593	tr_4437	tr_8986
AT3G12955	tr_11803	tr_4444	tr_6623
AT3G30841	AT4G09520	tr_21357	tr_4467
AT2G39810	tr_11801	tr_26757	tr_4470
AT4G16800	tr_24898	tr_27396	tr_4472
AT2G31020	AT4G08180	tr_25304	tr_4503
AT5G27110	tr_18657	tr_24626	tr_4518
AT4G25580	AT5G52300	AT5G52310	tr_4523
AT1G76150	tr_12121	tr_4559	tr_7569
AT3G07110	AT4G13170	AT5G48760	tr_4568
AT5G09570	tr_11664	tr_15544	tr_4596
AT2G30110	AT5G06460	tr_17246	tr_4634
AT3G03600	tr_10462	tr_13985	tr_4643
AT2G38250	tr_16609	tr_23706	tr_4648
AT3G01740	AT5G14290	tr_14137	tr_4653
AT2G19680	AT4G26210	AT4G29480	tr_4674
AT5G17620	tr_23837	tr_4679	tr_8272
AT2G23210	AT2G23250	AT2G23260	tr_4700
AT1G32150	AT2G35530	tr_24765	tr_4749
AT1G32170	AT4G18990	tr_15460	tr_4751
AT5G03420	tr_14528	tr_23422	tr_4765
AT2G39290	AT3G55030	tr_4771	tr_6179
AT2G34460	tr_15220	tr_18680	tr_4799
AT4G02600	tr_28837	tr_28940	tr_4832
AT2G46060	tr_12359	tr_15658	tr_4834
AT5G19860	tr_14201	tr_15608	tr_4836
AT3G09810	AT5G03290	tr_4850	tr_6335
AT4G30420	tr_19486	tr_28150	tr_4853
AT1G08120	AT5G26110	tr_20983	tr_4862
AT1G01790	AT4G00630	tr_4868	tr_5963
AT2G42310	AT3G57785	tr_23348	tr_4912
AT2G43750	AT3G59760	tr_18910	tr_4914
AT2G01900	AT2G37440	tr_20724	tr_4938
AT5G40270	AT5G40290	tr_28255	tr_4943
AT1G71865	tr_12704	tr_4950	tr_7438
AT2G17190	AT2G17200	tr_4951	tr_9604
AT1G74120	AT5G54180	tr_4952	tr_8508
AT4G00600	AT4G00620	tr_24116	tr_4953
AT4G11740	AT4G23040	tr_20705	tr_4954
AT1G43860	tr_25026	tr_4974	tr_4975
AT4G39630	tr_23038	tr_4996	tr_6808
AT2G26850	AT2G32560	AT2G41170	tr_5007
AT2G07715	tr_18627	tr_5025
AT3G55140	tr_10210	tr_20650	tr_5044
AT1G20570	AT1G80260	tr_10209	tr_5045
AT3G13860	tr_18433	tr_5073	tr_6035
AT2G18328	tr_26215	tr_5078	tr_7461
AT3G25420	AT4G12910	tr_26752	tr_5094
AT5G09650	tr_22639	tr_24664	tr_5099
AT3G25520	AT5G39740	tr_22643	tr_5102
AT3G07550	AT3G58530	tr_22644	tr_5103
AT1G30820	AT2G34890	tr_22645	tr_5104
AT1G19485	tr_12540	tr_25019	tr_5152
AT1G12400	AT1G62886	tr_13554	tr_5159
AT1G10020	tr_15713	tr_21720	tr_5160
AT1G60170	tr_10163	tr_5165	tr_8040
AT1G22840	AT4G10040	tr_12992	tr_5185
AT5G16850	tr_23296	tr_5192	tr_5225
AT3G55340	tr_5196	tr_9506	tr_9507
AT4G26480	AT5G56140	tr_13496	tr_5215
AT5G65290	tr_16837	tr_21307	tr_5234
AT1G05060	tr_20492	tr_27090	tr_5239
AT2G39980	AT5G01210	tr_10877	tr_5243
AT5G11270	tr_19013	tr_5281	tr_6686
AT1G51710	AT3G21280	tr_5292	tr_5293
AT4G31880	tr_16576	tr_21647	tr_5298
AT1G16010	AT1G80900	tr_21283	tr_5299
AT2G17860	AT4G36010	tr_10226	tr_5307
AT3G14130	AT3G14150	tr_23809	tr_5322
AT5G64530	tr_13921	tr_25599	tr_5323
AT1G28150	tr_17538	tr_5335	tr_5702
AT1G33260	AT4G10390	tr_27034	tr_5341
AT2G42320	AT3G57780	AT5G06930	tr_5352
AT3G49970	AT5G67385	tr_16923	tr_5365
AT1G79540	tr_5420	tr_6240	tr_9008
AT1G56440	tr_10489	tr_26363	tr_5421
AT2G22900	AT4G37690	AT4G38310	tr_5437
AT4G27420	tr_22366	tr_22367	tr_5465
AT3G02200	AT5G15610	tr_5468	tr_9690
AT5G63770	tr_10325	tr_28507	tr_5471
AT3G62260	tr_16146	tr_16740	tr_5476
AT1G05170	AT2G32430	tr_23632	tr_5485
AT1G05805	AT2G43140	tr_22850	tr_5500
AT5G14020	tr_16132	tr_27992	tr_5514
AT4G14230	AT4G14240	tr_26875	tr_5547
AT1G03260	AT1G44960	AT5G19070	tr_5551
AT5G03460	tr_25877	tr_26865	tr_5575
AT2G36830	AT3G26520	tr_26867	tr_5578
AT1G04635	tr_16354	tr_24152	tr_5597
AT3G24450	tr_23477	tr_25223	tr_5609
AT2G20270	AT4G28730	tr_23176	tr_5638
AT1G04180	AT4G28720	AT5G43890	tr_5639
AT1G04500	AT2G33350	tr_27282	tr_5666
AT2G33390	tr_26850	tr_26852	tr_5668
AT2G16250	tr_26825	tr_5674	tr_7874
AT2G23150	AT5G67330	tr_14932	tr_5690
AT3G10690	tr_12014	tr_22339	tr_5707
AT1G48620	AT3G18035	tr_24888	tr_5710
AT2G19170	AT4G30020	tr_5734	tr_9906
AT1G79580	tr_22058	tr_5735	tr_9907
AT5G57160	tr_5737	tr_9909	tr_9910
AT1G31480	tr_20964	tr_5749	tr_7459
AT3G15530	AT5G54400	tr_22369	tr_5752
AT4G32460	AT5G11420	AT5G25460	tr_5754
AT1G03980	AT5G44070	tr_22878	tr_5764
AT1G04030	AT5G44040	tr_14358	tr_5769
AT1G17370	AT1G54080	AT3G14100	tr_5795
AT3G43240	tr_17701	tr_23913	tr_5806
AT1G17270	AT1G53770	AT5G50420	tr_5808
AT2G20780	tr_5825	tr_6004	tr_8869
AT5G10920	tr_11657	tr_16977	tr_5833
AT1G10820	AT1G60670	tr_17718	tr_5837
AT1G14680	AT4G09060	tr_20661	tr_5867
AT3G09910	AT5G03530	tr_26868	tr_5894
AT1G30970	tr_11631	tr_28934	tr_5918
AT1G22970	AT1G22980	AT1G71150	tr_5947
AT4G17580	AT5G47120	AT5G47130	tr_5974
AT1G01800	AT2G24190	AT3G61220	tr_5987
AT2G20760	tr_13076	tr_6007	tr_6009
AT3G09010	tr_13074	tr_25321	tr_6008
AT2G07180	tr_27816	tr_6027	tr_7759
AT5G11440	AT5G25540	tr_6033	tr_9041
AT1G19660	AT1G75380	tr_6054	tr_8102
AT5G07830	AT5G61250	tr_25779	tr_6060
AT2G17525	AT3G16890	AT3G48810	tr_6064
AT2G45700	AT3G26680	tr_17447	tr_6070
AT3G45090	AT5G60760	tr_12874	tr_6077
AT5G19330	tr_11175	tr_18770	tr_6095
AT3G19260	tr_15595	tr_29378	tr_6112
AT1G12410	tr_11407	tr_20092	tr_6130
AT4G12080	AT4G22770	tr_6131	tr_6594
AT3G10700	tr_6155	tr_7376	tr_7956
AT3G13840	AT3G49950	AT5G67411	tr_6200
AT2G14850	AT4G33890	AT5G67410	tr_6201
AT1G50930	AT3G20557	AT5G54790	tr_6227
AT5G16120	tr_12382	tr_23364	tr_6267
AT4G16444	tr_15784	tr_18934	tr_6286
AT1G18590	AT1G74090	AT1G74100	tr_6295
AT5G49150	tr_11500	tr_12727	tr_6307
AT2G04410	tr_12996	tr_24252	tr_6338
AT4G18593	tr_6362	tr_8110	tr_9468
AT4G21150	tr_24114	tr_26690	tr_6375
AT1G52580	AT2G29050	tr_6381	tr_7229
AT5G59240	tr_11683	tr_27216	tr_6390
AT4G30770	tr_18146	tr_6394	tr_9097
AT5G25190	tr_17149	tr_20526	tr_6412
AT3G21520	AT3G21550	tr_17108	tr_6440
AT2G38100	tr_13443	tr_15733	tr_6442
AT1G26770	tr_18693	tr_19396	tr_6445
AT2G04550	tr_10032	tr_25390	tr_6446
AT1G66160	AT3G02840	AT5G37490	tr_6470
AT2G23980	AT4G30560	AT5G57940	tr_6479
AT3G61460	AT4G00305	AT5G05530	tr_6501
AT3G16650	AT4G15900	tr_25331	tr_6521
AT5G55640	tr_15310	tr_6523	tr_9656
AT2G35710	AT4G16600	tr_21570	tr_6525
AT1G18470	AT1G68820	AT1G73950	tr_6538
AT1G55230	AT1G55240	AT5G19870	tr_6564
AT2G47610	AT3G62870	tr_27542	tr_6625
AT1G33390	tr_22723	tr_27483	tr_6635
AT5G10530	AT5G65600	tr_27162	tr_6656
AT3G47300	AT5G58640	tr_10870	tr_6660
AT1G08480	tr_6672	tr_8309	tr_9465
AT3G44110	AT5G22060	tr_6677	tr_8280
AT2G27230	tr_14533	tr_22724	tr_6681
AT1G61760	AT4G05220	tr_21420	tr_6691
AT1G70740	tr_18816	tr_25291	tr_6695
AT2G44830	tr_6698	tr_8917	tr_9398
AT2G37080	AT3G53350	tr_25620	tr_6721
AT4G19450	AT5G45275	tr_28477	tr_6769
AT2G33620	tr_25832	tr_27732	tr_6781
AT2G34210	AT4G08350	AT4G08360	tr_6799
AT1G75390	AT2G18160	AT4G34590	tr_6814
AT1G05210	AT1G05220	AT2G32380	tr_6822
AT1G67520	AT3G16030	tr_23568	tr_6835
AT5G52110	tr_10049	tr_10202	tr_6839
AT3G22530	AT4G14830	tr_15908	tr_6843
AT4G02715	tr_17224	tr_26684	tr_6844
AT3G04080	AT5G18280	tr_28461	tr_6850
AT2G22910	AT4G37670	tr_26027	tr_6857
AT2G20820	tr_15395	tr_6880	tr_7755
AT1G17455	AT1G72630	tr_27183	tr_6885
AT3G16860	AT4G16120	tr_17509	tr_6906
AT1G16825	AT1G78895	tr_28270	tr_6967
AT2G26730	tr_14069	tr_26593	tr_7036
AT4G27900	AT5G53420	tr_22360	tr_7040
AT4G02900	tr_12713	tr_27323	tr_7044
AT3G02720	tr_19420	tr_27830	tr_7045
AT1G65032	tr_13965	tr_7063	tr_8020
AT5G11730	AT5G25970	AT5G25990	tr_7065
AT4G32920	AT5G11700	AT5G47020	tr_7090
AT1G20960	AT2G42270	AT5G61140	tr_7107
AT3G63060	AT5G15440	AT5G39360	tr_7131
AT3G48050	AT3G48060	tr_28959	tr_7140
AT5G35840	tr_15148	tr_21928	tr_7157
AT5G02230	AT5G59490	tr_21681	tr_7231
AT5G60020	tr_27857	tr_7234	tr_7235
AT2G37890	AT3G53940	tr_7247	tr_7248
AT2G19770	AT4G29340	tr_29414	tr_7297
AT2G23370	AT4G34090	tr_16238	tr_7308
AT1G60800	tr_20019	tr_27814	tr_7314
AT2G31040	tr_13261	tr_24024	tr_7315
AT2G04340	tr_27688	tr_7386	tr_7786
AT3G11850	AT5G06560	tr_12913	tr_7397
AT5G11470	tr_26208	tr_7405	tr_9244
AT1G43330	AT4G00540	tr_23700	tr_7440
AT1G04750	AT2G33110	AT2G33120	tr_7442
AT2G21600	AT4G39220	tr_7449	tr_9250
AT3G28200	AT5G40150	tr_7454	tr_8583
AT1G48030	AT3G17240	tr_17812	tr_7478
AT3G60770	AT4G00100	tr_22596	tr_7485
AT5G17270	AT5G37130	tr_7519	tr_9500
AT2G01690	tr_11959	tr_18599	tr_7521
AT5G04070	AT5G15940	tr_12252	tr_7561
AT1G19270	tr_10469	tr_7567	tr_8624
AT2G17640	AT4G35640	tr_22196	tr_7606
AT5G35600	AT5G63110	tr_22606	tr_7608
AT3G11330	AT5G05850	tr_15792	tr_7612
AT4G23330	tr_13738	tr_23598	tr_7623
AT4G11560	tr_16014	tr_19849	tr_7625
AT1G71280	AT1G71370	AT5G05450	tr_7659
AT1G16760	AT1G78940	AT3G20200	tr_7668
AT2G42960	AT3G59110	tr_21327	tr_7679
AT3G04590	AT5G28590	tr_27669	tr_7704
AT4G37800	AT5G65730	tr_16442	tr_7709
AT2G42080	AT3G58020	tr_16447	tr_7713
AT4G19650	AT5G45113	tr_16448	tr_7714
AT2G42130	AT3G58010	tr_16449	tr_7715
AT2G41690	tr_18895	tr_7738	tr_7744
AT1G79940	AT4G21180	tr_24798	tr_7749
AT3G47160	AT5G58787	tr_25323	tr_7777
AT3G27420	AT5G40600	tr_23934	tr_7794
AT1G07570	AT2G28930	tr_26421	tr_7797
AT3G61110	tr_21598	tr_7803	tr_8484
AT1G71810	tr_20902	tr_27733	tr_7810
AT1G22150	AT1G78000	AT4G08620	tr_7825
AT4G38990	AT4G39000	AT4G39010	tr_7842
AT3G27240	AT5G40810	tr_12955	tr_7851
AT5G57620	tr_20342	tr_7854	tr_9715
AT2G20750	AT4G28250	tr_28320	tr_7858
AT5G26710	tr_22383	tr_27447	tr_7886
AT1G48600	AT3G18000	tr_11060	tr_7893
AT2G23450	AT4G00955	tr_18523	tr_7917
AT3G05480	tr_11799	tr_7935	tr_9136
AT1G16350	AT1G79470	tr_29166	tr_7939
AT1G13740	AT1G69260	tr_24606	tr_7950
AT1G48635	AT3G18160	tr_7999	tr_8147
AT4G30845	tr_24682	tr_8031	tr_8033
AT5G09430	tr_16294	tr_8032	tr_8034
AT5G41270	tr_15162	tr_24009	tr_8038
AT1G76940	tr_10740	tr_11786	tr_8057
AT1G11940	AT1G62305	tr_27867	tr_8060
AT3G21630	tr_12884	tr_8063	tr_8892
AT3G23760	AT4G14100	tr_26548	tr_8084
AT5G24750	tr_12168	tr_18174	tr_8085
AT2G17500	AT5G65980	tr_16195	tr_8091
AT5G50100	tr_19983	tr_21601	tr_8099
AT2G41160	AT3G56740	tr_8109	tr_9469
AT2G41140	AT3G56760	tr_8111	tr_9467
AT1G34540	AT3G56630	tr_22844	tr_8127
AT3G05190	AT5G27400	AT5G27410	tr_8140
AT1G04520	AT2G33330	AT3G04370	tr_8144
AT1G67210	AT5G38600	tr_27611	tr_8149
AT3G09920	tr_23810	tr_26869	tr_8191
AT5G37290	AT5G60840	tr_16300	tr_8204
AT3G10950	tr_16252	tr_26958	tr_8252
AT4G33380	tr_16253	tr_26957	tr_8253
AT2G03820	tr_15867	tr_8279	tr_9689
AT4G35730	tr_13402	tr_27829	tr_8284
AT3G51390	tr_13113	tr_13400	tr_8286
AT1G79800	tr_8310	tr_9463	tr_9464
AT2G41960	AT3G58050	tr_12862	tr_8329
AT3G06930	AT5G49020	tr_24976	tr_8331
AT1G33060	AT4G35580	tr_25788	tr_8337
AT3G10985	tr_22970	tr_8340	tr_9533
AT1G23770	AT1G23780	AT1G70360	tr_8354
AT3G54500	tr_11251	tr_12793	tr_8397
AT3G07940	tr_12789	tr_25543	tr_8399
AT1G28070	AT2G33510	tr_27630	tr_8420
[truncated: 3,891 more rows]
[truncated: 24 more columns]
