# Supplementary material for: Interspecific comparison of gene expression profiles using machine learning
Source: PLoS Comput Biol. 2023 Jan 10;19(1):e1010743. doi: 10.1371/journal.pcbi.1010743 (PMC9879537; doi:10.1371/journal.pcbi.1010743)
Supplement: S3 Table — (XLSX) [file pcbi.1010743.s013.xlsx]

## Sheet: Table S3
The number of samples retained for the downsampling analysis
Cutting distance	Number of samples retained
	Arabidopsis	Buckwheat	Maize
0.1	55	33	44
0.2	36	25	27
0.3	26	20	19
0.4	21	16	15
0.5	15	12	11
0.6	11	10	10
0.7	9	8	8
0.8	7	7	7
0.9	4	6	6
