# Supplementary material for: Interspecific comparison of gene expression profiles using machine learning
Source: PLoS Comput Biol. 2023 Jan 10;19(1):e1010743. doi: 10.1371/journal.pcbi.1010743 (PMC9879537; doi:10.1371/journal.pcbi.1010743)
Supplement: S4 Table — (XLSX) [file pcbi.1010743.s014.xlsx]

## Sheet: Table S4
The number of samples retained for the downsampling analysis
Run	LibraryLayout	BioProject	organism_part	note
ERR3333395	PAIRED	PRJEB32665	adult vascular leaf
ERR3333421	PAIRED	PRJEB32665	carpel
ERR3333391	PAIRED	PRJEB32665	cauline leaf
ERR3333406	PAIRED	PRJEB32665	cotyledon
ERR3333412	PAIRED	PRJEB32665	cotyledon
ERR3333398	PAIRED	PRJEB32665	flower
ERR3333426	PAIRED	PRJEB32665	flower
ERR3333427	PAIRED	PRJEB32665	flower
ERR3333428	PAIRED	PRJEB32665	flower
ERR3333429	PAIRED	PRJEB32665	flower
ERR3333430	PAIRED	PRJEB32665	flower
ERR3333397	PAIRED	PRJEB32665	flower pedicel
ERR3333400	PAIRED	PRJEB32665	fruit septum
ERR3333401	PAIRED	PRJEB32665	fruit valve
ERR3333407	PAIRED	PRJEB32665	hypocotyl
ERR3333411	PAIRED	PRJEB32665	mixed shoot apical meristem\, cotyledon and first leaves
ERR3333399	PAIRED	PRJEB32665	petal
ERR3333394	PAIRED	PRJEB32665	petiole
ERR3333443	PAIRED	PRJEB32665	pollen
ERR3333396	PAIRED	PRJEB32665	root
ERR3333404	PAIRED	PRJEB32665	root
ERR3333405	PAIRED	PRJEB32665	root
ERR3333408	PAIRED	PRJEB32665	root tip
ERR3333409	PAIRED	PRJEB32665	root tip
ERR3333392	PAIRED	PRJEB32665	rosette leaf
ERR3333393	PAIRED	PRJEB32665	rosette leaf
ERR3333413	PAIRED	PRJEB32665	rosette leaf
ERR3333414	PAIRED	PRJEB32665	rosette leaf
ERR3333415	PAIRED	PRJEB32665	rosette leaf
ERR3333416	PAIRED	PRJEB32665	rosette leaf
ERR3333417	PAIRED	PRJEB32665	rosette leaf
ERR3333418	PAIRED	PRJEB32665	rosette leaf
ERR3333419	PAIRED	PRJEB32665	rosette leaf
ERR3333420	PAIRED	PRJEB32665	rosette leaf
ERR3333422	PAIRED	PRJEB32665	rosette leaf
ERR3333423	PAIRED	PRJEB32665	rosette leaf
ERR3333424	PAIRED	PRJEB32665	rosette leaf
ERR3333425	PAIRED	PRJEB32665	rosette leaf
ERR3333436	PAIRED	PRJEB32665	seed
ERR3333437	PAIRED	PRJEB32665	seed
ERR3333438	PAIRED	PRJEB32665	seed
ERR3333439	PAIRED	PRJEB32665	seed
ERR3333440	PAIRED	PRJEB32665	seed
ERR3333441	PAIRED	PRJEB32665	seed
ERR3333442	PAIRED	PRJEB32665	seed
ERR3333388	PAIRED	PRJEB32665	sepal
ERR3333431	PAIRED	PRJEB32665	silique
ERR3333432	PAIRED	PRJEB32665	silique
ERR3333433	PAIRED	PRJEB32665	silique
ERR3333434	PAIRED	PRJEB32665	silique
ERR3333435	PAIRED	PRJEB32665	silique
ERR3333410	PAIRED	PRJEB32665	stamen
ERR3333390	PAIRED	PRJEB32665	stem internode
ERR3333389	PAIRED	PRJEB32665	stem node
ERR4471740	PAIRED	PRJEB39961	plant egg cell
ERR4471741	PAIRED	PRJEB39961	plant egg cell
ERR4471742	PAIRED	PRJEB39961	plant egg cell
SRR10949330	PAIRED	PRJNA602984	inflorescence meristems
SRR10949331	PAIRED	PRJNA602984	inflorescence meristems
SRR10949332	PAIRED	PRJNA602984	inflorescence meristems
SRR12469355	SINGLE	PRJNA657868	roots
SRR12469350	SINGLE	PRJNA657868	roots
SRR12469349	SINGLE	PRJNA657868	roots
SRR12469348	SINGLE	PRJNA657868	roots
SRR12469347	SINGLE	PRJNA657868	roots
SRR12469354	SINGLE	PRJNA657868	roots
SRR12469353	SINGLE	PRJNA657868	roots
SRR12469352	SINGLE	PRJNA657868	roots
SRR12469351	SINGLE	PRJNA657868	roots
SRR12469361	SINGLE	PRJNA657868	roots
SRR12469360	SINGLE	PRJNA657868	roots
SRR12469359	SINGLE	PRJNA657868	roots
SRR12469358	SINGLE	PRJNA657868	roots
SRR12469357	SINGLE	PRJNA657868	roots
SRR12469356	SINGLE	PRJNA657868	roots
SRR12469315	SINGLE	PRJNA657868	roots
SRR12469314	SINGLE	PRJNA657868	roots
SRR12469325	SINGLE	PRJNA657868	roots
SRR12469324	SINGLE	PRJNA657868	roots
SRR12469319	SINGLE	PRJNA657868	roots
SRR12469318	SINGLE	PRJNA657868	roots
SRR12469317	SINGLE	PRJNA657868	roots
SRR12469316	SINGLE	PRJNA657868	roots
SRR12469323	SINGLE	PRJNA657868	roots
SRR12469322	SINGLE	PRJNA657868	roots
SRR12469321	SINGLE	PRJNA657868	roots
SRR12469320	SINGLE	PRJNA657868	roots
SRR12469329	SINGLE	PRJNA657868	roots
SRR12469328	SINGLE	PRJNA657868	roots
SRR12469327	SINGLE	PRJNA657868	roots
SRR12469326	SINGLE	PRJNA657868	roots
SRR12469293	SINGLE	PRJNA657868	roots
SRR12469292	SINGLE	PRJNA657868	roots
SRR12469291	SINGLE	PRJNA657868	roots
SRR12469290	SINGLE	PRJNA657868	roots
SRR12469288	SINGLE	PRJNA657868	roots
SRR12469287	SINGLE	PRJNA657868	roots
SRR12469286	SINGLE	PRJNA657868	roots
SRR12469285	SINGLE	PRJNA657868	roots
SRR12469296	SINGLE	PRJNA657868	roots
SRR12469284	SINGLE	PRJNA657868	roots
SRR12469283	SINGLE	PRJNA657868	roots
SRR12469295	SINGLE	PRJNA657868	roots
SRR12469289	SINGLE	PRJNA657868	roots
SRR12469294	SINGLE	PRJNA657868	roots
SRR12469282	SINGLE	PRJNA657868	roots
SRR12469281	SINGLE	PRJNA657868	roots
SRR12469280	SINGLE	PRJNA657868	roots
SRR12469279	SINGLE	PRJNA657868	roots
ERR4471734	SINGLE	PRJEB39961	plant sperm cell
ERR4471735	SINGLE	PRJEB39961	plant sperm cell
ERR4471736	SINGLE	PRJEB39961	plant sperm cell
ERR4471737	SINGLE	PRJEB39961	plant sperm cell
ERR4471738	SINGLE	PRJEB39961	plant sperm cell
ERR4471739	SINGLE	PRJEB39961	plant sperm cell
ERR4471617	SINGLE	PRJEB39961	pollen
ERR4471618	SINGLE	PRJEB39961	pollen
ERR4471619	SINGLE	PRJEB39961	pollen
ERR4471620	SINGLE	PRJEB39961	pollen
ERR4471621	SINGLE	PRJEB39961	pollen
ERR4471622	SINGLE	PRJEB39961	pollen
ERR4471623	SINGLE	PRJEB39961	pollen
ERR4471624	SINGLE	PRJEB39961	pollen
ERR4471625	SINGLE	PRJEB39961	pollen
ERR4471626	SINGLE	PRJEB39961	pollen
ERR4471627	SINGLE	PRJEB39961	pollen
ERR4471628	SINGLE	PRJEB39961	pollen
ERR4471629	SINGLE	PRJEB39961	pollen
ERR4471630	SINGLE	PRJEB39961	pollen
ERR4471631	SINGLE	PRJEB39961	pollen
ERR4471632	SINGLE	PRJEB39961	pollen
ERR4471633	SINGLE	PRJEB39961	pollen
ERR4471634	SINGLE	PRJEB39961	pollen
ERR4471635	SINGLE	PRJEB39961	pollen
ERR4471636	SINGLE	PRJEB39961	pollen
ERR4471637	SINGLE	PRJEB39961	pollen
ERR4471638	SINGLE	PRJEB39961	pollen
ERR4471639	SINGLE	PRJEB39961	pollen
ERR4471640	SINGLE	PRJEB39961	pollen
ERR4471641	SINGLE	PRJEB39961	pollen
ERR4471642	SINGLE	PRJEB39961	pollen
ERR4471643	SINGLE	PRJEB39961	pollen
ERR4471644	SINGLE	PRJEB39961	pollen
ERR4471645	SINGLE	PRJEB39961	pollen
ERR4471646	SINGLE	PRJEB39961	pollen
ERR4471647	SINGLE	PRJEB39961	pollen
ERR4471648	SINGLE	PRJEB39961	pollen
ERR4471649	SINGLE	PRJEB39961	pollen
ERR4471650	SINGLE	PRJEB39961	pollen
ERR4471651	SINGLE	PRJEB39961	pollen
ERR4471652	SINGLE	PRJEB39961	pollen
ERR4471653	SINGLE	PRJEB39961	pollen
ERR4471654	SINGLE	PRJEB39961	pollen
ERR4471655	SINGLE	PRJEB39961	pollen
ERR4471656	SINGLE	PRJEB39961	pollen
ERR4471657	SINGLE	PRJEB39961	pollen
ERR4471658	SINGLE	PRJEB39961	pollen
ERR4471659	SINGLE	PRJEB39961	pollen
ERR4471660	SINGLE	PRJEB39961	pollen
ERR4471661	SINGLE	PRJEB39961	pollen
ERR4471662	SINGLE	PRJEB39961	pollen
ERR4471663	SINGLE	PRJEB39961	pollen
ERR4471664	SINGLE	PRJEB39961	pollen
ERR4471665	SINGLE	PRJEB39961	pollen
ERR4471666	SINGLE	PRJEB39961	pollen
ERR4471667	SINGLE	PRJEB39961	pollen
ERR4471668	SINGLE	PRJEB39961	pollen
ERR4471669	SINGLE	PRJEB39961	pollen
ERR4471670	SINGLE	PRJEB39961	pollen
ERR4471671	SINGLE	PRJEB39961	pollen
ERR4471672	SINGLE	PRJEB39961	pollen
ERR4471673	SINGLE	PRJEB39961	pollen
ERR4471674	SINGLE	PRJEB39961	pollen
ERR4471675	SINGLE	PRJEB39961	pollen
ERR4471676	SINGLE	PRJEB39961	pollen
ERR4471677	SINGLE	PRJEB39961	pollen
ERR4471678	SINGLE	PRJEB39961	pollen
ERR4471679	SINGLE	PRJEB39961	pollen
ERR4471680	SINGLE	PRJEB39961	pollen
ERR4471681	SINGLE	PRJEB39961	pollen
ERR4471682	SINGLE	PRJEB39961	pollen
ERR4471683	SINGLE	PRJEB39961	pollen
ERR4471684	SINGLE	PRJEB39961	pollen
ERR4471685	SINGLE	PRJEB39961	pollen
ERR4471686	SINGLE	PRJEB39961	pollen
ERR4471687	SINGLE	PRJEB39961	pollen
ERR4471688	SINGLE	PRJEB39961	pollen
ERR4471689	SINGLE	PRJEB39961	pollen
ERR4471690	SINGLE	PRJEB39961	pollen
ERR4471691	SINGLE	PRJEB39961	pollen
ERR4471692	SINGLE	PRJEB39961	pollen
ERR4471693	SINGLE	PRJEB39961	pollen
ERR4471694	SINGLE	PRJEB39961	pollen
ERR4471695	SINGLE	PRJEB39961	pollen
ERR4471696	SINGLE	PRJEB39961	pollen
ERR4471697	SINGLE	PRJEB39961	pollen
ERR4471698	SINGLE	PRJEB39961	pollen
ERR4471699	SINGLE	PRJEB39961	pollen
ERR4471700	SINGLE	PRJEB39961	pollen
ERR4471701	SINGLE	PRJEB39961	microspore
ERR4471702	SINGLE	PRJEB39961	microspore
ERR4471703	SINGLE	PRJEB39961	microspore
ERR4471704	SINGLE	PRJEB39961	microspore
ERR4471705	SINGLE	PRJEB39961	microspore
ERR4471706	SINGLE	PRJEB39961	microspore
ERR4471707	SINGLE	PRJEB39961	microspore
ERR4471708	SINGLE	PRJEB39961	microspore
ERR4471709	SINGLE	PRJEB39961	microspore
ERR4471710	SINGLE	PRJEB39961	microspore
ERR4471711	SINGLE	PRJEB39961	microspore
ERR4471712	SINGLE	PRJEB39961	microspore
ERR4471713	SINGLE	PRJEB39961	microspore
ERR4471714	SINGLE	PRJEB39961	microspore
ERR4471715	SINGLE	PRJEB39961	microspore
ERR4471716	SINGLE	PRJEB39961	microspore
ERR4471717	SINGLE	PRJEB39961	microspore
ERR4471718	SINGLE	PRJEB39961	microspore
ERR4471719	SINGLE	PRJEB39961	microspore
ERR4471720	SINGLE	PRJEB39961	microspore
ERR4471721	SINGLE	PRJEB39961	microspore
ERR4471722	SINGLE	PRJEB39961	microspore
ERR4471723	SINGLE	PRJEB39961	microspore
ERR4471724	SINGLE	PRJEB39961	microspore
ERR4471726	SINGLE	PRJEB39961	pollen tube cell
ERR4471727	SINGLE	PRJEB39961	pollen tube cell
ERR4471728	SINGLE	PRJEB39961	pollen tube cell
ERR4471729	SINGLE	PRJEB39961	pollen tube cell
ERR4471730	SINGLE	PRJEB39961	pollen tube cell
ERR4471731	SINGLE	PRJEB39961	pollen tube cell
ERR4471732	SINGLE	PRJEB39961	pollen tube cell
ERR4471733	SINGLE	PRJEB39961	pollen tube cell
ERR4471725	SINGLE	PRJEB39961	pollen tube cell
SRR5227388	SINGLE	PRJNA369750	freshly harvested (H) seed
SRR5227389	SINGLE	PRJNA369750	freshly harvested (H) seed
SRR5227390	SINGLE	PRJNA369750	freshly harvested (H) seed
SRR5227391	SINGLE	PRJNA369750	dry seed 0 h
SRR5227392	SINGLE	PRJNA369750	dry seed 0 h
SRR5227393	SINGLE	PRJNA369750	dry seed 0 h
SRR5227394	SINGLE	PRJNA369750	seed following 1 h of stratification (S)
SRR5227395	SINGLE	PRJNA369750	seed following 1 h of stratification (S)
SRR5227396	SINGLE	PRJNA369750	seed following 1 h of stratification (S)
SRR5227397	SINGLE	PRJNA369750	seed following 12 h of stratification (S)
SRR5227398	SINGLE	PRJNA369750	seed following 12 h of stratification (S)
SRR5227399	SINGLE	PRJNA369750	seed following 12 h of stratification (S)
SRR5227400	SINGLE	PRJNA369750	seed following 48 h of stratification (S)
SRR5227401	SINGLE	PRJNA369750	seed following 48 h of stratification (S)
SRR5227402	SINGLE	PRJNA369750	seed following 48 h of stratification (S)
ERR2820076	SINGLE	PRJEB28958	meristem
ERR2820077	SINGLE	PRJEB28958	meristem
ERR2820078	SINGLE	PRJEB28958	meristem
ERR2820079	SINGLE	PRJEB28958	meristem
SRR10320043	SINGLE	PRJNA578729	apex
SRR10320044	SINGLE	PRJNA578729	apex
SRR10320045	SINGLE	PRJNA578729	apex
SRR6713206	SINGLE	PRJNA433874	flower
SRR6713207	SINGLE	PRJNA433874	flower
SRR6713208	SINGLE	PRJNA433874	flower
SRR6713209	SINGLE	PRJNA433874	flower
SRR6713210	SINGLE	PRJNA433874	flower
SRR6713211	SINGLE	PRJNA433874	flower
SRR6713212	SINGLE	PRJNA433874	flower
SRR6713213	SINGLE	PRJNA433874	flower
SRR6713214	SINGLE	PRJNA433874	flower
SRR6713215	SINGLE	PRJNA433874	flower
SRR6713216	SINGLE	PRJNA433874	flower
ERR2809794	SINGLE	PRJEB25745	silique	at_3_dap_1
ERR2809795	SINGLE	PRJEB25745	silique	at_3_dap_2
ERR2809796	SINGLE	PRJEB25745	silique	at_3_dap_3
ERR2809797	SINGLE	PRJEB25745	silique	at_6_dap_1
ERR2809798	SINGLE	PRJEB25745	silique	at_6_dap_2
ERR2809799	SINGLE	PRJEB25745	silique	at_6_dap_3
ERR2809800	SINGLE	PRJEB25745	silique	at_6_dap_4
ERR2809801	SINGLE	PRJEB25745	silique	at_6_dap_4
ERR2809802	SINGLE	PRJEB25745	silique	at_6_dap_5
ERR2809803	SINGLE	PRJEB25745	silique	at_6_dap_5
ERR2809804	SINGLE	PRJEB25745	silique	at_6_dap_6
ERR2809805	SINGLE	PRJEB25745	silique	at_6_dap_6
ERR2809806	SINGLE	PRJEB25745	silique	at_9_dap_1
ERR2809807	SINGLE	PRJEB25745	silique	at_9_dap_2
ERR2809808	SINGLE	PRJEB25745	silique	at_9_dap_3
ERR2809809	SINGLE	PRJEB25745	silique	at_9_dap_4
ERR2809810	SINGLE	PRJEB25745	silique	at_9_dap_4
ERR2809811	SINGLE	PRJEB25745	silique	at_9_dap_5
ERR2809812	SINGLE	PRJEB25745	silique	at_9_dap_5
ERR2809813	SINGLE	PRJEB25745	silique	at_9_dap_6
ERR2809814	SINGLE	PRJEB25745	silique	at_9_dap_6
ERR2809815	SINGLE	PRJEB25745	silique	at_12_dap_1
ERR2809816	SINGLE	PRJEB25745	silique	at_12_dap_2
ERR2809817	SINGLE	PRJEB25745	silique	at_12_dap_3
