# Supplementary material for: Interspecific comparison of gene expression profiles using machine learning
Source: PLoS Comput Biol. 2023 Jan 10;19(1):e1010743. doi: 10.1371/journal.pcbi.1010743 (PMC9879537; doi:10.1371/journal.pcbi.1010743)
Supplement: S5 Table — (XLSX) [file pcbi.1010743.s015.xlsx]

## Sheet: Table S5
List of Arabidopsis thaliana, Fagopyrum esculentum and Zea mays RNA-seq samples from transcriptopme maps
Arabidopsis thaliana				Fagopyrum esculentum				Zea mays
Run	BioProject	Library Name		Run	BioProject	Library Name		Run	BioProject	Library Name
SRR1659922	PRJNA268115	M1_rep1		SRR7758424	PRJNA487842	Fes.AN.y_1		SRR5674386	PRJNA389717	10mm_ear_primordia_1_1
SRR1659921	PRJNA268115	M1_rep2		SRR7758425	PRJNA487842	Fes.AN.y_2		SRR5674387	PRJNA389717	10mm_ear_primordia_2_2
SRR1660397	PRJNA268115	M2_rep1		SRR7758426	PRJNA487842	Fes.CA.y.t1_1		SRR5674388	PRJNA389717	10mm_ear_primordia_3_3
SRR1660398	PRJNA268115	M2_rep2		SRR7758427	PRJNA487842	Fes.CA.y.t1_2		SRR999034	PRJNA219741	1mm_middle_of_10mm_B73_ear_(pool)_1
SRR1661473	PRJNA268115	M3_rep1		SRR7758418	PRJNA487842	Fes.CA.y.t2_1		SRR999035	PRJNA219741	1mm_middle_of_10mm_B73_ear_(pool)_2
SRR1661474	PRJNA268115	M3_rep2		SRR7758419	PRJNA487842	Fes.CA.y.t2_2		SRR957448	PRJNA217053	2-4_mm_from_tip_of_ear_primordium_1
SRR1661475	PRJNA268115	M4_rep1		SRR7758397	PRJNA487842	Fes.F.ad.t1_1		SRR957449	PRJNA217053	2-4_mm_from_tip_of_ear_primordium_2
SRR1661476	PRJNA268115	M4_rep2		SRR7758396	PRJNA487842	Fes.F.ad.t1_2		SRR957450	PRJNA217053	2-4_mm_from_tip_of_ear_primordium_3
SRR1661477	PRJNA268115	M5_rep1		SRR7758395	PRJNA487842	Fes.F.ad.t2_1		SRR5674380	PRJNA389717	5mm_ear_primordia_1_1
SRR1661478	PRJNA268115	M5_rep2		SRR7758394	PRJNA487842	Fes.F.ad.t2_2		SRR5674381	PRJNA389717	5mm_ear_primordia_2_2
SRR1661483	PRJNA268115	M6_rep1		SRR7758391	PRJNA487842	Fes.F.AN_1		SRR5674382	PRJNA389717	5mm_ear_primordia_3_3
SRR1661484	PRJNA268115	M6_rep2		SRR7758390	PRJNA487842	Fes.F.AN_2		SRR957445	PRJNA217053	6-8_mm_from_tip_of_ear_primordium_1
SRR1688326	PRJNA268115	M7_rep1		SRR7758437	PRJNA487842	Fes.F.CA.ad.t1_1		SRR957446	PRJNA217053	6-8_mm_from_tip_of_ear_primordium_2
SRR1688325	PRJNA268115	M7_rep2		SRR7758436	PRJNA487842	Fes.F.CA.ad.t1_2		SRR957447	PRJNA217053	6-8_mm_from_tip_of_ear_primordium_3
SRR1688328	PRJNA268115	M8_rep1		SRR7758431	PRJNA487842	Fes.F.CA.ad.t2_1		SRR5674383	PRJNA389717	7mm_ear_primordia_1_1
SRR1688327	PRJNA268115	M8_rep2		SRR7758430	PRJNA487842	Fes.F.CA.ad.t2_2		SRR5674384	PRJNA389717	7mm_ear_primordia_2_2
SRR1688425	PRJNA268115	M9_rep1		SRR7758389	PRJNA487842	Fes.F.FM.ad.t1_1		SRR5674385	PRJNA389717	7mm_ear_primordia_3_3
SRR1688426	PRJNA268115	M9_rep2		SRR7758388	PRJNA487842	Fes.F.FM.ad.t1_2		SRR531895	PRJNA171684	Anthers_R1_rep1
SRR1688427	PRJNA268115	M10_rep1		SRR7758435	PRJNA487842	Fes.F.FM.ad.t2_1		SRR531896	PRJNA171684	Anthers_R1_rep2
SRR1688429	PRJNA268115	M10_rep2		SRR7758434	PRJNA487842	Fes.F.FM.ad.t2_2		SRR531897	PRJNA171684	Anthers_R1_rep3
SRR3581704	PRJNA314076	AX_rep1		SRR7758420	PRJNA487842	Fes.F.y.t1_1		SRR531881	PRJNA171684	Coleoptile_GH_6DAS_rep1
SRR3581870	PRJNA314076	AX_rep2		SRR7758421	PRJNA487842	Fes.F.y.t1_2		SRR531201	PRJNA171684	Coleoptile_GH_6DAS_rep2
SRR3581686	PRJNA314076	F.AN.ad_rep1		SRR7758422	PRJNA487842	Fes.F.y.t2_1		SRR531203	PRJNA171684	Coleoptile_GH_6DAS_rep3
SRR3581852	PRJNA314076	F.AN.ad_rep2		SRR7758423	PRJNA487842	Fes.F.y.t2_2		SRR940237	PRJNA171684	Eighth_Leaf_V9_rep1
SRR3581691	PRJNA314076	F.AN.y_rep1		SRR7758400	PRJNA487842	Fes.IN.sn_1		SRR940238	PRJNA171684	Eighth_Leaf_V9_rep2
SRR3581857	PRJNA314076	F.AN.y_rep2		SRR7758401	PRJNA487842	Fes.IN.sn_2		SRR940239	PRJNA171684	Eighth_Leaf_V9_rep3
SRR3581684	PRJNA314076	F.AN_rep1		SRR7758406	PRJNA487842	Fes.IN_1		SRR957421	PRJNA217053	endosperm_crown_1
SRR3581850	PRJNA314076	F.AN_rep2		SRR7758407	PRJNA487842	Fes.IN_2		SRR957422	PRJNA217053	endosperm_crown_2
SRR3581685	PRJNA314076	F.CA.ad_rep1		SRR7758409	PRJNA487842	Fes.INF.s_1		SRR957423	PRJNA217053	endosperm_crown_3
SRR3581851	PRJNA314076	F.CA.ad_rep2		SRR7758408	PRJNA487842	Fes.INF.s_2		SRR531224	PRJNA171684	First_Internode_V5_rep1
SRR3581690	PRJNA314076	F.CA.y_rep1		SRR7758411	PRJNA487842	Fes.INF.v.s_1		SRR531225	PRJNA171684	First_Internode_V5_rep2
SRR3581856	PRJNA314076	F.CA.y_rep2		SRR7758410	PRJNA487842	Fes.INF.v.s_2		SRR531226	PRJNA171684	First_Internode_V5_rep3
SRR3581687	PRJNA314076	F.FM.ad_rep1		SRR7758415	PRJNA487842	Fes.INF.y.t1_1		SRR531875	PRJNA171684	Fourth_Internode_V9_rep1
SRR3581853	PRJNA314076	F.FM.ad_rep2		SRR7758414	PRJNA487842	Fes.INF.y.t1_2		SRR531876	PRJNA171684	Fourth_Internode_V9_rep2
SRR3581688	PRJNA314076	F.PT.ad_rep1		SRR7758413	PRJNA487842	Fes.INF.y.t2_1		SRR531877	PRJNA171684	Fourth_Internode_V9_rep3
SRR3581854	PRJNA314076	F.PT.ad_rep2		SRR7758412	PRJNA487842	Fes.INF.y.t2_2		SRR404132	NA	GerminatingSeed_rep1
SRR3581689	PRJNA314076	F.SP.ad_rep1		SRR7758471	PRJNA487842	Fes.L.LAM.i1_1		SRR404139	NA	GerminatingSeed_rep2
SRR3581855	PRJNA314076	F.SP.ad_rep2		SRR7758470	PRJNA487842	Fes.L.LAM.i1_2		SRR404140	NA	GerminatingSeed_rep3
SRR3581692	PRJNA314076	F.SP.y_rep1		SRR7758477	PRJNA487842	Fes.L.LAM.i2_1		SRR531886	PRJNA171684	Immature_Cob_V18_rep1
SRR3581858	PRJNA314076	F.SP.y_rep2		SRR7758476	PRJNA487842	Fes.L.LAM.i2_2		SRR531887	PRJNA171684	Immature_Cob_V18_rep2
SRR3581693	PRJNA314076	F1_rep1		SRR7758473	PRJNA487842	Fes.L.LAM.lg_1		SRR531888	PRJNA171684	Immature_Cob_V18_rep3
SRR3581859	PRJNA314076	F1_rep2		SRR7758472	PRJNA487842	Fes.L.LAM.lg_2		SRR531878	PRJNA171684	Immature_Tassel_V13_rep1
SRR3581700	PRJNA314076	F12-14_rep1		SRR7758479	PRJNA487842	Fes.L.PET.i1_1		SRR531879	PRJNA171684	Immature_Tassel_V13_rep2
SRR3581866	PRJNA314076	F12-14_rep2		SRR7758478	PRJNA487842	Fes.L.PET.i1_2		SRR531880	PRJNA171684	Immature_Tassel_V13_rep3
SRR3581701	PRJNA314076	F15-18_rep1		SRR7758475	PRJNA487842	Fes.L.PET.i2_1		SRR1619671	PRJNA171684	Leaf_0DAP_NOPOL_rep1
SRR3581867	PRJNA314076	F15-18_rep2		SRR7758474	PRJNA487842	Fes.L.PET.i2_2		SRR1619674	PRJNA171684	Leaf_0DAP_NOPOL_rep2
SRR3581702	PRJNA314076	F19+_rep1		SRR7758404	PRJNA487842	Fes.L.PET.lg_1		SRR1619636	PRJNA171684	Leaf_12DAP_POL_rep1
SRR3581868	PRJNA314076	F19+_rep2		SRR7758405	PRJNA487842	Fes.L.PET.lg_2		SRR1619637	PRJNA171684	Leaf_12DAP_POL_rep2
SRR3581694	PRJNA314076	F2_rep1		SRR7758466	PRJNA487842	Fes.L.s_1		SRR1619660	PRJNA171684	Leaf_18DAP_POL_rep1
SRR3581860	PRJNA314076	F2_rep2		SRR7758467	PRJNA487842	Fes.L.s_2		SRR1619661	PRJNA171684	Leaf_18DAP_POL_rep2
SRR3581695	PRJNA314076	F3_rep1		SRR7758468	PRJNA487842	Fes.L.v.s_1		SRR1619664	PRJNA171684	Leaf_24DAP_POL_rep1
SRR3581861	PRJNA314076	F3_rep2		SRR7758469	PRJNA487842	Fes.L.v.s_2		SRR1626426	PRJNA171684	Leaf_24DAP_POL_rep2
SRR3581696	PRJNA314076	F4_rep1		SRR7758398	PRJNA487842	Fes.L.VN.lg_1		SRR1619667	PRJNA171684	Leaf_30DAP_POL_rep1
SRR3581862	PRJNA314076	F4_rep2		SRR7758399	PRJNA487842	Fes.L.VN.lg_2		SRR1619668	PRJNA171684	Leaf_30DAP_POL_rep2
SRR3581697	PRJNA314076	F5_rep1		SRR7758439	PRJNA487842	Fes.NEC.ad_1		SRR1619633	PRJNA171684	Leaf_6DAP_POL_rep1
SRR3581863	PRJNA314076	F5_rep2		SRR7758438	PRJNA487842	Fes.NEC.ad_2		SRR1619634	PRJNA171684	Leaf_6DAP_POL_rep2
SRR3581698	PRJNA314076	F6-8_rep1		SRR7758455	PRJNA487842	Fes.OV.y_1		SRR957473	PRJNA217053	mature_female_spikelets_2
SRR3581864	PRJNA314076	F6-8_rep2		SRR7758454	PRJNA487842	Fes.OV.y_2		SRR957474	PRJNA217053	mature_female_spikelets_3
SRR3581699	PRJNA314076	F9-11_rep1		SRR7758464	PRJNA487842	Fes.R.A_1		SRR957466	PRJNA217053	Mature_pollen_2_1
SRR3581865	PRJNA314076	F9-11_rep2		SRR7758465	PRJNA487842	Fes.R.A_2		SRR957467	PRJNA217053	Mature_pollen_2_2
SRR3581738	PRJNA314076	IN.sn_rep1		SRR7758460	PRJNA487842	Fes.R.Ae_1		SRR957468	PRJNA217053	Mature_pollen_2_3
SRR3581899	PRJNA314076	IN.sn_rep2		SRR7758461	PRJNA487842	Fes.R.Ae_2		SRR3098750	PRJNA308601	ovary_befor_pollination_1
SRR3581705	PRJNA314076	IN_rep1		SRR7758433	PRJNA487842	Fes.REC.ad_1		SRR3098752	PRJNA308601	ovary_befor_pollination_2
SRR3581871	PRJNA314076	IN_rep2		SRR7758432	PRJNA487842	Fes.REC.ad_2		SRR3098754	PRJNA308601	ovary_befor_pollination_3
SRR3581591	PRJNA314076	L.LAM.i1_rep1		SRR7758417	PRJNA487842	Fes.REC.y_1		SRR1573513	PRJNA260793	P6_leaf_primordia__1
SRR3581840	PRJNA314076	L.LAM.i1_rep2		SRR7758416	PRJNA487842	Fes.REC.y_2		SRR1573514	PRJNA260793	P6_leaf_primordia_2
SRR3581676	PRJNA314076	L.LAM.i2_rep1		SRR7758462	PRJNA487842	Fes.S.C_1		SRR1573515	PRJNA260793	P6_leaf_primordia_3
SRR3581843	PRJNA314076	L.LAM.i2_rep2		SRR7758463	PRJNA487842	Fes.S.C_2		SRR1573504	PRJNA260793	P7_leaf_primordia__blade_3
SRR3581680	PRJNA314076	L.LAM.lg_rep1		SRR7758402	PRJNA487842	Fes.S.H_1		SRR1573505	PRJNA260793	P7_leaf_primordia__blade_4
SRR3581846	PRJNA314076	L.LAM.lg_rep2		SRR7758403	PRJNA487842	Fes.S.H_2		SRR1573506	PRJNA260793	P7_leaf_primordia__blade_5
SRR3581388	PRJNA314076	L.LAM.y_rep1		SRR7758453	PRJNA487842	Fes.S.R_1		SRR1573507	PRJNA260793	P7_leaf_primordia__ligule_3
SRR3581838	PRJNA314076	L.LAM.y_rep2		SRR7758452	PRJNA487842	Fes.S.R_2		SRR1573508	PRJNA260793	P7_leaf_primordia__ligule_4
SRR3581681	PRJNA314076	L.lg_rep1		SRR7758448	PRJNA487842	Fes.SD.1_1		SRR1573509	PRJNA260793	P7_leaf_primordia__ligule_5
SRR3581847	PRJNA314076	L.lg_rep2		SRR7758449	PRJNA487842	Fes.SD.1_2		SRR1573510	PRJNA260793	P7_leaf_primordia__sheath_3
SRR3581499	PRJNA314076	L.PET.i1_rep1		SRR7758446	PRJNA487842	Fes.SD.2_1		SRR1573511	PRJNA260793	P7_leaf_primordia__sheath_4
SRR3581839	PRJNA314076	L.PET.i1_rep2		SRR7758447	PRJNA487842	Fes.SD.2_2		SRR1573512	PRJNA260793	P7_leaf_primordia__sheath_5
SRR3581639	PRJNA314076	L.PET.i2_rep1		SRR7758451	PRJNA487842	Fes.SD.d_1		SRR957418	PRJNA217053	pericarp_and_aleurone_1
SRR3581841	PRJNA314076	L.PET.i2_rep2		SRR7758450	PRJNA487842	Fes.SD.d_2		SRR957419	PRJNA217053	pericarp_and_aleurone_2
SRR3581678	PRJNA314076	L.PET.lg_rep1		SRR7758457	PRJNA487842	Fes.SD.g_1		SRR957420	PRJNA217053	pericarp_and_aleurone_3
SRR3581844	PRJNA314076	L.PET.lg_rep2		SRR7758456	PRJNA487842	Fes.SD.g_2		SRR1633397	PRJNA171684	Primary_Root_3DAS_rep2
SRR3581682	PRJNA314076	L.PET.sn_rep1		SRR7758459	PRJNA487842	Fes.SD.y_1		SRR1620960	PRJNA171684	Primary_Root_3DAS_rep3
SRR3581848	PRJNA314076	L.PET.sn_rep2		SRR7758458	PRJNA487842	Fes.SD.y_2		SRR1620973	PRJNA171684	Primary_Root_7DAS_rep1
SRR3581383	PRJNA314076	L.PET.y_rep1		SRR7758393	PRJNA487842	Fes.TEP.ad_1		SRR1620966	PRJNA171684	Primary_Root_7DAS_rep2
SRR3581837	PRJNA314076	L.PET.y_rep2		SRR7758392	PRJNA487842	Fes.TEP.ad_2		SRR1620959	PRJNA171684	Primary_Root_7DAS_rep3
SRR3581672	PRJNA314076	L.VN.i2_rep1		SRR7758442	PRJNA487842	Fes.TEP.y_1		SRR1620940	PRJNA171684	Root_CP_3DAS_rep1
SRR3581842	PRJNA314076	L.VN.i2_rep2		SRR7758440	PRJNA487842	Fes_M1_1		SRR1620917	PRJNA171684	Root_CP_3DAS_rep2
SRR3581679	PRJNA314076	L.VN.lg_rep1		SRR7758441	PRJNA487842	Fes_M1_2		SRR1620939	PRJNA171684	Root_CP_3DAS_rep3
SRR3581845	PRJNA314076	L.VN.lg_rep2		SRR7758429	PRJNA487842	Fes_M2_1		SRR1620952	PRJNA171684	Root_DZ_3DAS_rep1
SRR3581683	PRJNA314076	L.VN.sn_rep1		SRR7758428	PRJNA487842	Fes_M2_2		SRR1620956	PRJNA171684	Root_DZ_3DAS_rep3
SRR3581849	PRJNA314076	L.VN.sn_rep2		SRR7758444	PRJNA487842	Fes_POD1_1		SRR1620968	PRJNA171684	Root_MZ_and_EZ_3DAS_rep1
SRR3581727	PRJNA314076	OV.y6-7_rep1		SRR7758445	PRJNA487842	Fes_POD1_2		SRR1620955	PRJNA171684	Root_MZ_and_EZ_3DAS_rep2
SRR3581889	PRJNA314076	OV.y6-7_rep2		SRR7758443	PRJNA487842	FesTEP.y_2		SRR1620920	PRJNA171684	Root_Stele_3DAS_rep1
SRR3581703	PRJNA314076	PED_rep1						SRR1620938	PRJNA171684	Root_Stele_3DAS_rep2
SRR3581869	PRJNA314076	PED_rep2						SRR5310822	PRJNA377727	SAM_14DAGinternode_2
SRR3581736	PRJNA314076	POD.sn1_rep1						SRR5310812	PRJNA377727	SAM_14DAGinternode_3
SRR3581897	PRJNA314076	POD.sn1_rep2						SRR5310825	PRJNA377727	SAM_14DAGL1_2
SRR3581730	PRJNA314076	POD.y6-7_rep1						SRR5310815	PRJNA377727	SAM_14DAGL1_3
SRR3581891	PRJNA314076	POD.y6-7_rep2						SRR5310824	PRJNA377727	SAM_14DAGL2_3
SRR3581707	PRJNA314076	POD1_rep1						SRR5310814	PRJNA377727	SAM_14DAGL2_4
SRR3581873	PRJNA314076	POD1_rep2						SRR5310826	PRJNA377727	SAM_14DAGmeristem_2
SRR3581710	PRJNA314076	POD3_rep1						SRR5310816	PRJNA377727	SAM_14DAGmeristem_3
SRR3581876	PRJNA314076	POD3_rep2						SRR5310823	PRJNA377727	SAM_14DAGP0_2
SRR3581713	PRJNA314076	POD5_rep1						SRR5310813	PRJNA377727	SAM_14DAGP0_3
SRR3581879	PRJNA314076	POD5_rep2						SRR5310821	PRJNA377727	SAM_14DAGP1_2
SRR3581716	PRJNA314076	POD7_rep1						SRR5310811	PRJNA377727	SAM_14DAGP1_3
SRR3581882	PRJNA314076	POD7_rep2						SRR5310820	PRJNA377727	SAM_14DAGP2_1
SRR3581352	PRJNA314076	R.A_rep1						SRR5310810	PRJNA377727	SAM_14DAGP2_2
SRR3581835	PRJNA314076	R.A_rep2						SRR5310818	PRJNA377727	SAM_14DAGP3_1
SRR3581356	PRJNA314076	R_rep1						SRR5310809	PRJNA377727	SAM_14DAGP3_2
SRR3581836	PRJNA314076	R_rep2						SRR5310817	PRJNA377727	SAM_14DAGVasculature_1
SRR3581345	PRJNA314076	S.C_rep1						SRR5310808	PRJNA377727	SAM_14DAGVasculature_2
SRR3581833	PRJNA314076	S.C_rep2						SRR5456959	PRJNA383410	SAM_15DAS_1_3
SRR3581336	PRJNA314076	S.H_rep1						SRR5456960	PRJNA383410	SAM_15DAS_2_2
SRR3581740	PRJNA314076	S.H_rep2						SRR5456961	PRJNA383410	SAM_15DAS_3_1
SRR3581346	PRJNA314076	S.M_rep1						SRR504480	PRJNA168086	sam_19DAG_1
SRR3581831	PRJNA314076	S.M_rep2						SRR504481	PRJNA168086	sam_19DAG_2
SRR3581347	PRJNA314076	S.R_rep1						SRR1620969	PRJNA171684	Seminal_Roots_7DAS_rep2
SRR3581834	PRJNA314076	S.R_rep2						SRR1620954	PRJNA171684	Seminal_Roots_7DAS_rep3
SRR3581731	PRJNA314076	SD.d_rep1						SRR5456939	PRJNA383410	tassel_1_2
SRR3581892	PRJNA314076	SD.d_rep2						SRR5456940	PRJNA383410	tassel_2_1
SRR3581732	PRJNA314076	SD.g1_rep1						SRR940259	PRJNA171684	Thirteenth_Leaf_VT_rep1
SRR3581893	PRJNA314076	SD.g1_rep2						SRR940260	PRJNA171684	Thirteenth_Leaf_VT_rep2
SRR3581733	PRJNA314076	SD.g2_rep1						SRR940274	PRJNA171684	Thirteenth_Leaf_VT_rep3
SRR3581894	PRJNA314076	SD.g2_rep2						SRR1620947	PRJNA171684	Tip_Stage2_Leaf_V5_rep1
SRR3581734	PRJNA314076	SD.g3_rep1						SRR1620948	PRJNA171684	Tip_Stage2_Leaf_V5_rep2
SRR3581895	PRJNA314076	SD.g3_rep2						SRR1620949	PRJNA171684	Tip_Stage2_Leaf_V5_rep3
SRR3581735	PRJNA314076	SD.sn1_rep1						SRR531869	PRJNA171684	Tip_Stage2_Leaf_V7_rep1
SRR3581896	PRJNA314076	SD.sn1_rep2						SRR531870	PRJNA171684	Tip_Stage2_Leaf_V7_rep2
SRR3581719	PRJNA314076	SD.y1_rep1						SRR531871	PRJNA171684	Tip_Stage2_Leaf_V7_rep3
SRR3581884	PRJNA314076	SD.y1_rep2						SRR531218	PRJNA171684	Topmost_Leaf_V3_rep1
SRR3581720	PRJNA314076	SD.y2_rep1						SRR531219	PRJNA171684	Topmost_Leaf_V3_rep2
SRR3581885	PRJNA314076	SD.y2_rep2						SRR531220	PRJNA171684	Topmost_Leaf_V3_rep3
SRR3581721	PRJNA314076	SD.y3_rep1						SRR404179	NA	Whole_Seed_10DAP_rep1
SRR3581886	PRJNA314076	SD.y3_rep2						SRR940280	PRJNA171684	Whole_Seed_10DAP_rep2
SRR3581724	PRJNA314076	SD.y4_rep1						SRR404181	NA	Whole_Seed_10DAP_rep3
SRR3581887	PRJNA314076	SD.y4_rep2						SRR940283	PRJNA171684	Whole_Seed_12DAP_rep1
SRR3581726	PRJNA314076	SD.y5_rep1						SRR940284	PRJNA171684	Whole_Seed_12DAP_rep2
SRR3581888	PRJNA314076	SD.y5_rep2						SRR940286	PRJNA171684	Whole_Seed_12DAP_rep3
SRR3581706	PRJNA314076	SD1_rep1						SRR404188	NA	Whole_Seed_14DAP_rep1
SRR3581872	PRJNA314076	SD1_rep2						SRR940290	PRJNA171684	Whole_Seed_14DAP_rep2
SRR3581709	PRJNA314076	SD3_rep1						SRR940291	PRJNA171684	Whole_Seed_14DAP_rep3
SRR3581875	PRJNA314076	SD3_rep2						SRR404194	NA	Whole_Seed_16DAP_rep1
SRR3581712	PRJNA314076	SD5_rep1						SRR940293	PRJNA171684	Whole_Seed_16DAP_rep2
SRR3581878	PRJNA314076	SD5_rep2						SRR404196	NA	Whole_Seed_16DAP_rep3
SRR3581715	PRJNA314076	SD7_rep1						SRR531910	PRJNA171684	Whole_Seed_18DAP_rep1
SRR3581881	PRJNA314076	SD7_rep2						SRR531911	PRJNA171684	Whole_Seed_18DAP_rep2
SRR3581737	PRJNA314076	SL.sn2_rep1						SRR531912	PRJNA171684	Whole_Seed_18DAP_rep3
SRR3581898	PRJNA314076	SL.sn2_rep2						SRR531922	PRJNA171684	Whole_Seed_20DAP_rep1
SRR3581708	PRJNA314076	SL2_rep1						SRR531924	PRJNA171684	Whole_Seed_20DAP_rep2
SRR3581874	PRJNA314076	SL2_rep2						SRR531925	PRJNA171684	Whole_Seed_20DAP_rep3
SRR3581711	PRJNA314076	SL4_rep1						SRR531933	PRJNA171684	Whole_Seed_22DAP_rep1
SRR3581877	PRJNA314076	SL4_rep2						SRR531934	PRJNA171684	Whole_Seed_22DAP_rep2
SRR3581714	PRJNA314076	SL6_rep1						SRR531935	PRJNA171684	Whole_Seed_22DAP_rep3
SRR3581880	PRJNA314076	SL6_rep2						SRR531942	PRJNA171684	Whole_Seed_24DAP_rep1
SRR3581717	PRJNA314076	SL8_rep1						SRR531944	PRJNA171684	Whole_Seed_24DAP_rep2
SRR3581883	PRJNA314076	SL8_rep2						SRR531945	PRJNA171684	Whole_Seed_24DAP_rep3
SRR3581728	PRJNA314076	STI_rep1						SRR531898	PRJNA171684	Whole_Seed_2DAP_rep1
SRR3581890	PRJNA314076	STI_rep2						SRR531899	PRJNA171684	Whole_Seed_2DAP_rep2
								SRR531900	PRJNA171684	Whole_Seed_2DAP_rep3
								SRR531901	PRJNA171684	Whole_Seed_4DAP_rep1
								SRR531902	PRJNA171684	Whole_Seed_4DAP_rep2
								SRR531903	PRJNA171684	Whole_Seed_4DAP_rep3
								SRR531904	PRJNA171684	Whole_Seed_6DAP_rep1
								SRR531905	PRJNA171684	Whole_Seed_6DAP_rep2
								SRR531906	PRJNA171684	Whole_Seed_6DAP_rep3
								SRR531907	PRJNA171684	Whole_Seed_8DAP_rep1
								SRR531908	PRJNA171684	Whole_Seed_8DAP_rep2
								SRR531909	PRJNA171684	Whole_Seed_8DAP_rep3
