# Supplementary material for: Interspecific comparison of gene expression profiles using machine learning
Source: PLoS Comput Biol. 2023 Jan 10;19(1):e1010743. doi: 10.1371/journal.pcbi.1010743 (PMC9879537; doi:10.1371/journal.pcbi.1010743)
Supplement: S6 Table — (XLSX) [file pcbi.1010743.s016.xlsx]

## Sheet: Table S6
Grouping of samples for Pseudo-Euclidean distance calculation
Samples which are united with "against" should be compared with each other
A. thaliana and F. esculentum					A. thaliana and Z. mays					F. esculentum and Z. mays
S.H	against	Fes.S.H			OV.y6-7	against	ovary_befor_pollination			Fes.OV.y	against	ovary_befor_pollination
S.C	against	Fes.S.C			SD.g1	against	GerminatingSeed			Fes.SD.g	against	GerminatingSeed
L.VN.lg	against	Fes.L.VN.lg			SD.g2					Fes.F.AN	against	Anthers_R1
IN	against	Fes.IN			F.AN	against	Anthers_R1					Mature_pollen
OV.y6-7	against	Fes.OV.y			F.AN.ad		Mature_pollen_2			Fes.S.R	against	Primary_Root_7DAS
SD.d	against	Fes.SD.d			S.R	against	Primary_Root_7DAS					Primary_Root_3DAS
IN.sn	against	Fes.IN.sn					Seminal_Roots_7DAS					Seminal_Roots_7DAS
L.LAM.y	against	Fes.L.s					Primary_Root_3DAS			Fes.R.A	against	Root_DZ_3DAS
		Fes.L.v.s			R.A	against	Root_DZ_3DAS					Root_MZ_and_EZ_3DAS
F.CA.ad	against	Fes.F.CA.ad.t1					Root_MZ_and_EZ_3DAS			Fes.R.Ae		Root_Stele_3DAS
		Fes.F.CA.ad.t2			R		Root_Stele_3DAS					Root_CP_3DAS
F.FM.ad	against	Fes.F.FM.ad.t1					Root_CP_3DAS			Fes_M1	against	SAM_15DAS
		Fes.F.FM.ad.t2			M1	against	SAM5DAS_3					SAM_14DAGinternode
F.CA.y	against	Fes.CA.y.t1			M2		SAM4DAGinternode					SAM_14DAGL1
		Fes.CA.y.t2			M3		SAM4DAGL1_2					SAM_14DAGL2
S.R	against	Fes.S.R			M4		SAM4DAGL2_3					SAM_14DAGmeristem
R.A		Fes.R.A			M5		SAM4DAGmeristem			Fes_M2		SAM_14DAGP0
L.PET.i1	against	Fes.L.PET.i1			M6		SAM4DAGP0_2					SAM_14DAGP1
L.PET.i2		Fes.L.PET.i2			M7		SAM4DAGP1_2					SAM_14DAGP2
L.PET.lg		Fes.L.PET.lg			M8		SAM4DAGP2					SAM_14DAGP3
L.LAM.i1	against	Fes.L.LAM.i1			M9		SAM4DAGP3					SAM_14DAGVasculature
L.LAM.i2		Fes.L.LAM.i2			M10		SAM4DAGVasculature					sam_19DAG
L.LAM.lg		Fes.L.LAM.lg					sam9DAG			Fes.SD.y	against	Whole_Seed_2DAP
F.AN.ad	against	Fes.F.an			SD1	against	Whole_Seed_20DAP					Whole_Seed_4DAP
F.AN.y		Fes.an.y			SD.d		Whole_Seed_22DAP					Whole_Seed_6DAP
F.PT.ad	against	Fes.tep.ad			SD.sn1		Whole_Seed_24DAP					Whole_Seed_8DAP
F.SP.ad		Fes.tep.y			SD3	against	Whole_Seed_12DAP					Whole_Seed_10DAP
F.SP.y					SD5		Whole_Seed_14DAP			Fes.SD.1	against	Whole_Seed_12DAP
SD.g1	against	Fes.SD.g			SD7		Whole_Seed_16DAP					Whole_Seed_14DAP
SD.g2							Whole_Seed_18DAP					Whole_Seed_16DAP
M1	against	Fes_M1			SD.y1	against	Whole_Seed_2DAP			Fes.SD.2		Whole_Seed_18DAP
M2					SD.y2		Whole_Seed_4DAP					Whole_Seed_20DAP
M3					SD.y3		Whole_Seed_6DAP			Fes.SD.d		Whole_Seed_22DAP
M4		Fes_M2			SD.y4		Whole_Seed_8DAP					Whole_Seed_24DAP
M5					SD.y5		Whole_Seed_10DAP			Fes.F.y.t1	against	Immature_Cob_V18
M6					F.CA.ad	against	Immature_Tassel_V13			Fes.F.y.t2
POD1	against	Fes_POD2			F.FM.ad		Immature_Cob_V18			Fes.AN.y
POD3					F.PT.ad					Fes.CA.y.t1		Immature_Tassel_V13
POD5					F.SP.ad		mature_female_spikelets			Fes.CA.y.t2
POD7					F.CA.y					Fes.TEP.y
SD.y1	against	Fes.SD.y			F.AN.y		tassel			Fes.F.ad.t1	against	mature_female_spikelets
SD.y2					F.SP.y					Fes.F.ad.t2
SD.y3					IN	against	First_Internode_V5			Fes.TEP.ad
SD.y4		Fes.SD.1			IN.sn		Fourth_Internode_V9			Fes.F.FM.ad.t1
SD.y5					F1	against	10mm_ear_primordia			Fes.F.FM.ad.t2		tassel
SD1					F2		2-4_mm_from_tip_of_ear_primordium			Fes.F.CA.ad.t1
SD3		Fes.SD.2			F3		5mm_ear_primordia			Fes.F.CA.ad.t2
SD5					F4					Fes.IN.sn	against	First_Internode_V5
SD7					F5		6-8_mm_from_tip_of_ear_primordium			Fes.IN		Fourth_Internode_V9
F1_1	against	Fes.F.ad.t1			F6-8					Fes.INF.y.t1	against	10mm_ear_primordia
F2_1					F9-11		7mm_ear_primordia			Fes.INF.y.t2		2-4_mm_from_tip_of_ear_primordium
F3_1					F12-14					Fes.INF.v.s		5mm_ear_primordia
F4_1		Fes.F.ad.t2			F15-18		1mm_middle_of_10mm_B73_ear_(pool)					6-8_mm_from_tip_of_ear_primordium
F5_1					F19+					Fes.INF.s		7mm_ear_primordia
F6-8_1					L.PET.y	against	P6_leaf_primordia_					1mm_middle_of_10mm_B73_ear_(pool)
F9-11_1		Fes.F.y.t1			L.LAM.y		P7_leaf_primordia__blade_3			Fes.L.s	against	P6_leaf_primordia
F12-14_1					L.PET.i1		P7_leaf_primordia__ligule_3			Fes.L.v.s		P7_leaf_primordia__blade
F15-18_1		Fes.F.y.t2					P7_leaf_primordia__sheath_3			Fes.L.PET.i1		P7_leaf_primordia__ligule
F19+_1					L.LAM.i1		Tip_Stage2_Leaf_V5					P7_leaf_primordia__sheath
							Tip_Stage2_Leaf_V7			Fes.L.LAM.i1		Tip_Stage2_Leaf_V5
					L.PET.i2	against	Eighth_Leaf_V9					Tip_Stage2_Leaf_V7
					L.VN.i2		Thirteenth_Leaf_VT			Fes.L.PET.lg	against	Eighth_Leaf_V9
					L.LAM.i2		Leaf_0DAP_NOPOL			Fes.L.VN.lg		Thirteenth_Leaf_VT
					L.PET.lg		Leaf_6DAP_POL			Fes.L.LAM.lg		Leaf_0DAP_NOPOL
					L.VN.lg							Leaf_6DAP_POL
					L.LAM.lg		Leaf_12DAP_POL			Fes.L.PET.i2		Leaf_12DAP_POL
					L.lg							Leaf_18DAP_POL
					L.PET.sn	against	Leaf_18DAP_POL			Fes.L.LAM.i2		Leaf_24DAP_POL
					L.VN.sn		Leaf_24DAP_POL					Leaf_30DAP_POL
							Leaf_30DAP_POL
